# Supplementary material for: Comprehensive exploration of the role of multimodal programmed cell death- associated lncRNAs in the prognosis and immunity of glioma
Source: Front Immunol. 2026 May 14;17:1765882. doi: 10.3389/fimmu.2026.1765882 (PMC13215893; doi:10.3389/fimmu.2026.1765882)
Supplement: Supplementary file 2 [file Table1.xlsx]

## Sheet: Sheet1
$Autophagy
[1] "BCAS3" "HERC1" "TNPO1" "HNRNPM"
[5] "ATXN3" "SNX4" "ZC3HC1" "PSMD11"
[9] "WNK1" "ATG4A" "RPS15A" "NBR1"
[13] "UVRAG" "ERLIN1" "EPG5" "TRIM22"
[17] "LOC727709" "STBD1" "WDR6" "SIDT2"
[21] "CLTC" "KAT8" "LOC129995449" "CRY1"
[25] "VPS26A" "DCP2" "RUBCNL" "PLIN4"
[29] "MIR4458" "NUP93" "LRRC59" "NRBF2"
[33] "C9orf72" "RPL27" "FNIP1" "RAB26"
[37] "ALDOA" "NEK1" "ZKSCAN3" "NEFH"
[41] "TMEM208" "ATP6V1C1" "MIR889" "RAB33A"
[45] "GOPC" "ZRANB1" "RETREG1" "FARSB"
[49] "REEP1" "EIF5" "ATG13" "MAP1B"
[53] "LINC00470" "VAMP7" "TMEM33" "JMJD1C"
[57] "SS18L1" "KIF5B" "UNC13A" "CALR3"
[61] "MYO6" "RICTOR" "RPL17" "RPLP2"
[65] "MYCBP2" "CCT6A" "TRAPPC4" "VPS54"
[69] "WIPI2" "PRKAG1" "RPL7" "MTHFD1"
[73] "SLC2A8" "ZDHHC12" "PLIN2" "SOD1-DT"
[77] "STX5" "LAMTOR3" "TAB3" "ULK2"
[81] "SHOC2" "TMEM41B" "DENND3" "TRAPPC1"
[85] "RPL13" "URI1" "GRAMD1A" "PON3"
[89] "SNAP29" "CTSS" "VPS45" "ASB6"
[93] "MAP1A" "DEPP1" "ZDHHC19" "LOC124629354"
[97] "PRKAG3" "ATG2A" "RAB7A" "RAB8A"
[101] "ANXA11" "ANXA7" "SUPT20H" "DRAM2"
[105] "MIR4487" "DNM2" "TRIM17" "NDRG3"
[109] "ACBD5" "SPRED2" "TCP1" "RPL13A"
[113] "TMEM39A" "LDHB" "ATP6AP2" "DSC1"
[117] "ATG4AP1" "MIR376B" "UBE2V1" "FGGY"
[121] "EPHA1" "RAB8B" "PDIA6" "PHAF1"
[125] "RPS4X" "RPS27" "KPNA2" "CAMKK2"
[129] "BANF1" "TSG101" "TRIM5" "PLIN3"
[133] "RPL37A" "TRP-AGG2-6" "AKT1S1" "RUBCN"
[137] "EIF4B" "TPCN2" "VTI1B" "DIRAS3"
[141] "WASHC1" "FXR2" "RNF186" "VPS11"
[145] "SMAD5" "MAP1LC3B2" "RAB25" "GPR137B"
[149] "RNF166" "RETREG3" "LOC129929032" "PON2"
[153] "RASA2" "CLINT1" "PIKFYVE" "HNRNPD"
[157] "SIGMAR1" "DDX6" "ARMC3" "MYO1B"
[161] "RAB4A" "EIF2AK4" "RAB38" "FKBP4"
[165] "VRK1" "ABHD8" "RPL18A" "RAB6A"
[169] "MAGEA6" "SCFD1" "SNAP23" "SUPT16H"
[173] "HDAC5" "RAB1A" "STRIP1" "RAB33B"
[177] "TOMM5" "GPR137" "UBQLN4" "MCOLN3"
[181] "SNRNP70" "NSF" "ATP6V1E1" "PLEKHM1"
[185] "LINC00941" "VPS29" "AP2A1" "MYO1C"
[189] "GDI2" "CCT5" "VPS35" "RAB11A"
[193] "NPC2" "TMEM59" "TBC1D14" "UBR4"
[197] "TRS-TGA2-1" "RAB35" "RRAGC" "RPS6"
[201] "EPRS1" "ATP4A" "SNX30" "CCT2"
[205] "SYNPO2" "ATP6V1B2" "RASIP1" "ANG"
[209] "RPL11" "TBC1D17" "CCT4" "RAB5C"
[213] "NIPSNAP1" "AZI2" "TUBB2B" "HDAC10"
[217] "ITM2B" "MAP1S" "BSN" "SDCBP"
[221] "ZFHX3" "TYROBP" "RPLP0" "DYNC1I1"
[225] "HNRNPH1" "RAB21" "LYPLA1" "EPHB3"
[229] "HEXB" "PSMA1" "ENSG00000284820" "RAN"
[233] "FXR1" "CCNF" "LRSAM1" "UBXN6"
[237] "RAB18" "DYNC1H1" "PRPF19" "GLE1"
[241] "GNL3" "VMP1" "RPL15" "VMA22"
[245] "EIF4A3" "SH3BP4" "FURIN" "DPP6"
[249] "FAF2" "RPS28" "RPS14" "CCT8"
[253] "RPL4" "DDX1" "VPS18" "RAB1B"
[257] "USP20" "FIG4" "ATG16L2" "CCT7"
[261] "STX17" "MYL6" "SEC16A" "LAMP3"
[265] "WDFY3" "ILF3" "ATG12P2" "RPS11"
[269] "PEX5" "PRKAB2" "FOXK2" "CAPRIN1"
[273] "SPG11" "DVL2" "WDR83" "SMAD1"
[277] "SMC3" "RPL23" "ARHGEF28" "ELP3"
[281] "EEF1G" "ADAM12" "SYT11" "UBA1"
[285] "PICALM" "TMEM150B" "LARP1" "JMY"
[289] "FERMT2" "VAPB" "GANAB" "SGPP1"
[293] "NASP" "RPS3A" "HGS" "TUBA1C"
[297] "HDAC11" "EPHA7" "TECPR1" "VAPA"
[301] "IPO8" "ATP6V1A" "RAB37" "ATG2B"
[305] "ZC3HAV1" "ATG4D" "SEC61A1" "TEX264"
[309] "CALCOCO2" "LOC109504728" "KIF25" "MIR301B"
[313] "SEC23B" "SNRPD1" "SCOC" "CLOCK"
[317] "TBP" "UBE3C" "WDR45B" "TECPR2"
[321] "TRIM50" "SCAF4" "DDX17" "FYCO1"
[325] "MTMR8" "TBC1D25" "RNF5" "RGS19"
[329] "RAB24" "ARFIP2" "RPL8" "USP30"
[333] "RETREG2" "USP22" "RAB10" "PABPC1"
[337] "UBTF" "MLST8" "VAMP8" "FTSJ3"
[341] "ARL13B" "CTSA" "ATXN1" "COL10A1"
[345] "SSRP1" "IFT88" "EPM2A" "SNX14"
[349] "LRRC25" "ATP6V1G1" "NR1D2" "VPS16"
[353] "NEFM" "TMED10" "RAB30" "RNF185"
[357] "CKAP4" "PCM1" "UBQLN1" "SMCR8"
[361] "USP13" "LAMTOR2" "DYNC1LI2" "PLEKHM2"
[365] "SETX" "RPL23A" "ULK3" "TRIM13"
[369] "PLD3" "ATG14" "MIR33B" "SNCB"
[373] "TP53INP2" "DDOST" "RPS5" "LAMTOR1"
[377] "MCM7" "CCT3" "RPL5" "DCAF12"
[381] "MARS1" "CALCOCO1" "RAB13" "MIR199A2"
[385] "UBQLN2" "RAB5B" "GNAI3" "KCMF1"
[389] "DAO" "NIPSNAP2" "CCPG1" "GMPS"
[393] "PRPH" "TRAPPC8" "TBC1D5" "WDR41"
[397] "FOXK1" "BECN2" "NAPA" "SEC23A"
[401] "ATG10" "PSMD4" "ABCE1" "NUAK2"
[405] "RAB39B" "MIR30D" "SPATA33" "ATP6V0C"
[409] "RNF216" "TM9SF1" "VMA12" "RAB14"
[413] "NUP160" "AHCY" "SBF1" "MTMR14"
[417] "SIRT5" "DCTN1" "TBC1D15" "DEPDC5"
[421] "TUBA8" "COPB1" "MAPK15" "NPRL2"
[425] "GTPBP4" "ERLIN2" "PRKAR1B" "UCHL1"
[429] "PFKP" "HAGLROS" "TBKBP1" "TAF15"
[433] "LNCRNA-ATB" "USP36" "TRIM16" "WAC"
[437] "TMEM106B" "WDR45" "TRAPPC5" "MYBBP1A"
[441] "ATG3P1" "TPM1" "VPS33A" "RPS17"
[445] "NCOA3" "EPHB4" "TMEM74" "VPS39"
[449] "RPL18" "VPS51" "WIPI1" "PI4KB"
[453] "ITGA3" "DDX39A" "ATG9B" "G3BP1"
[457] "DNAJC7" "BECN1P2" "ATG12P1" "ATXN7"
[461] "GABARAPL2" "FBXO7" "GNB2" "UBAP1"
[465] "VPS41" "USP5" "PFN1" "HSD17B12"
[469] "BICD2" "ALS2" "MTCL2" "ATP6V0D1"
[473] "SH3BGRL" "RPA1" "HNRNPA3" "DHRSX"
[477] "COPA" "TSPAN8" "ATP12A" "CLEC16A"
[481] "RRAGB" "TRIM11" "COPZ1" "ATG4C"
[485] "ABCA7" "IRGQ" "RNF2" "OFD1"
[489] "ITPR2" "PHF23" "ZFYVE1" "SLC35D3"
[493] "PAICS" "ATG4B" "TFE3" "RPS9"
[497] "COPB2" "RMDN3" "CAD" "SPTLC1"
[501] "SEPTIN9" "NUP205" "TROAP-AS1" "WDR47"
[505] "RPS23" "PSMB4" "GCN1" "PES1"
[509] "FBXL2" "BSCL2" "TRIM63" "ATP1A1"
[513] "KDM4B" "MAGEA3" "MTMR9" "RTCB"
[517] "SEC24C" "CREG1" "TRIM65" "STK38L"
[521] "RAB2A" "VPS13A" "HACD3" "IMPDH2"
[525] "RAB39A" "RAB9A" "RRAGD" "TLK2"
[529] "LINC00324" "CHRM1" "RAB23" "RPS2"
[533] "RAB41" "PIP4K2A" "ATG101" "IFNL2"
[537] "AP2M1" "RPS7" "SORL1" "SBF2"
[541] "RMC1" "RAB12" "FNBP1L" "MTMR3"
[545] "ATG12" "TOM1" "TRIM23"
$Pyroptosis
[1] "ARID5B" "HOTTIP" "TRG-AS1" "SETD7"
[5] "KTN1-AS1" "HCG18" "POLA2" "USP24"
[9] "IL13RA2" "TP53TG1" "TPM3" "ZNF532"
[13] "PICART1" "MIR100HG" "SRP14" "PKN2"
[17] "LINC00265" "VPS28" "H2BC1" "NAPSB"
[21] "MIR764" "H2AB1" "ALDH1L1-AS2" "MPEG1"
[25] "NR2F2-AS1" "MIR3135B" "SCAF11" "SFTA1P"
[29] "SLC4A2" "RBM26" "TRIM38" "H2BC14"
[33] "MIR876" "ADAD2-AS1" "MIR105-2" "TRL-TAG1-1"
[37] "MIR30C1" "GSDMA" "BTN3A1" "APIP"
[41] "CCND2-AS1" "ZDHHC9" "AHSA1" "EIF3C"
[45] "DLEU7-AS1" "WFDC12" "CHMP1A" "SIGLEC14"
[49] "TIFA" "H2AC4" "LINC01503" "DPP9"
[53] "PYCARD-AS1" "MDH1" "PRIM2" "HKDC1"
[57] "ZNF407-AS1" "H4C4" "HNP1" "FOXO4"
[61] "H4C14" "TMEM256-PLSCR3" "TEX14BP" "HOXC-AS2"
[65] "H4C11" "LINC02035" "ADORA2B" "CHRFAM7A"
[69] "LINC01521" "DPP8" "TRPA1" "H4C6"
[73] "MIR320D1" "H2BC9" "CCL15-CCL14" "SLCO4A1-AS1"
[77] "MYO1F" "SRPK1" "MIR103A1" "FPR2"
[81] "LINC00205" "ZDHHC7" "USF2" "ACSM3"
[85] "MIR105-1" "GNA15" "MIR527" "SMURF2"
[89] "TAF6L" "MIR320C2" "IQGAP1" "H3C12"
[93] "LINC00538" "XPNPEP1" "TLR8" "MIR558"
[97] "RPS19" "KXD1-AS1" "IRF9" "PJA1"
[101] "NLRP13" "MIR3163" "OSER1-DT" "DLX6-AS1"
[105] "TRIM45" "ZNF674-AS1" "H3C14" "SLC46A2"
[109] "MIR302C" "ATP6AP1" "TRD-GTC9-1" "PLA2R1"
[113] "LINC03007" "ENTPD1-AS1" "LINC00958" "LINC00926"
[117] "HCG11" "SSR1" "USP48" "ZFPM2-AS1"
[121] "FKBP10" "FNDC5" "KLF3-AS1" "RSPO3"
[125] "LINC01094" "H3C11" "PPP1R13B-DT" "MIR155HG"
[129] "ZNF667-AS1" "TRIM6" "LINC00630" "SIGLEC15"
[133] "GLMN" "MIR9-2HG" "GBP5" "MIR320B2"
[137] "LINC02273" "HCG20" "DTX3L" "PWARSN"
[141] "H4C2" "MRE11" "DENND4C" "MIR548X"
[145] "CMA1" "SF3A2" "H2BC11" "MIR885"
[149] "ERP44" "SNRK" "DGCR8" "DUOX1"
[153] "RBBP7" "H3C15" "SNAP25" "GSTO1"
[157] "GPR176" "LINC01133" "H3C10" "FLOT1"
[161] "EIF2AK3-DT" "PVALB" "HEATR5A" "H3C4"
[165] "MIR448" "PRECSIT" "CBFB" "KDM5D"
[169] "SMC4" "H2AC14" "IGF2-AS" "SUZ12"
[173] "H3C7" "NUAK1" "AQP1" "KRT6A"
[177] "VSIG4" "H2AZ2" "SLC16A4" "SEC22B"
[181] "ACTN4" "MIR584" "ANO10" "SLC30A7"
[185] "ANXA3" "MIR556" "SUGT1" "C1RL-AS1"
[189] "CRLF1" "H2BC26" "MIR26A2" "H2BC12"
[193] "P4HA1" "APOC3" "EPB41L4A-AS1" "H2AC18"
[197] "STXBP3" "AMIGO2" "GAR1" "FNDC4"
[201] "H3C2" "LINC02446" "VPS4B" "SFTA3"
[205] "H3-3A" "NEK7" "MIR320D2" "H2BC15"
[209] "ST7-OT3" "ADORA3" "PRORP" "LINC01857"
[213] "LETMD1" "PYDC2" "NFS1" "LINC01547"
[217] "H4C12" "CA1" "MINK1" "H3-3B"
[221] "H4C1" "H4C3" "NINJ2" "MIB1"
[225] "LINC02620" "H2BC13" "LCMT1P1" "RBBP4"
[229] "CCAT1" "H3C1" "CTSV" "PAPPA-AS1"
[233] "H2BC5" "POLA1" "MST1" "H1-1"
[237] "CITED2" "ANKLE2" "MELTF" "UTS2"
[241] "IL18BP" "NLRP2" "PROM2" "FAM3A"
[245] "TCEA3" "TRIM31" "H1-2" "NLRP7"
[249] "H3C6" "TFG" "MIR4485" "CLEC5A"
[253] "PIF1" "LINC02604" "H3C3" "MIR6071"
[257] "FSTL1" "H2BC8" "ANLN" "ANO6"
[261] "SNIP1" "ZDHHC1" "BHLHE41" "MIR4449"
[265] "AZGP1" "PRG2" "H2BC10" "HAGLR"
[269] "CCDC6" "DHX8" "LINC00426" "LINC00539"
[273] "H4C9" "RRBP1" "CRIM1-DT" "MIR103A2"
[277] "TRIM24" "LINC00402" "LINC00320" "H2BC6"
[281] "USP47" "MIR582" "RNF103-CHMP3" "SNRPN"
[285] "ASIC1" "NR2C2" "H3C13" "LINC01315"
[289] "RCN1" "MIR519A1" "MIR5192" "TRIM64"
[293] "KDM4A-AS1" "MIR663B" "NCR1" "FAT1"
[297] "MUC20" "FIRRE" "PPIC" "MIR9-3"
[301] "GJB1" "MYOSLID" "FXYD6" "MIR320B1"
[305] "SLC6A14" "RSF1" "CPA3" "MIR519A2"
[309] "HMGB3" "GSDMC" "LENG8-AS1" "FAM225A"
[313] "H4C13" "PRIM1" "USP25" "RPL27A"
[317] "KIF23" "H2AJ" "ZNF329" "H2AC19"
[321] "MIR4324" "FCGRT" "KCNK5" "MIR135B"
[325] "KIF11" "MIR320C1" "ADORA1" "H4C8"
[329] "LINC01128" "LINC00910" "H2BC7" "IL36B"
[333] "MIR663A" "SELENOW" "H2BC12L" "TMEM105"
[337] "PFKFB3" "H1-5" "OTUD4" "LINC00900"
[341] "H2AC20" "GABRG3" "H2BC4" "MIR4306"
[345] "MIR520C" "NOP2" "MIR433" "LINC00240"
[349] "CLEC3B" "TMPO-AS1" "RASGRF1" "H2AC7"
[353] "POP1" "PELI2" "MIR138-2" "MIR370"
[357] "H4C15" "MIR20B" "MS4A2" "H2AC8"
[361] "ITGB2-AS1" "H3C8" "OPN3" "ATOH8"
[365] "KRT80" "PGM5-AS1" "MIR4644" "BRCC3"
[369] "H2BC17" "ZDHHC5" "MFHAS1" "UBR2"
[373] "H4C5" "MTMR1" "CRTAC1" "NLRP9"
[377] "CRKL" "LINC00654" "H2AC6" "EED"
[381] "TRIM25" "OTUD6B-AS1"
$Ferroptosis
[1] "ACSL1" "OTUB1" "DHCR7" "LPCAT3" "CTH"
[6] "LINC01614" "AKR1C2" "IREB2" "USP19" "GPR68"
[11] "SLC39A7" "MARCHF6" "AKR1C1" "TRIM26" "SLC7A11"
[16] "ACSL3" "ADAMTS9-AS1" "CHAC1" "FTMT" "ADGRG1"
[21] "LINC01770" "BACH1" "MIR522" "HEPFAL" "ACSL5"
[26] "TRIM7" "SLC39A8" "AKR1C3" "NOX1" "PHKG2"
[31] "TMEM164" "ARHGEF26-AS1" "SC5D" "CISD1" "SLC11A2"
[36] "PCBP2" "SYNPR-AS1" "FDFT1" "PLXNB2" "POR"
[41] "SLC1A5"
$`Necrotic Apoptosis`
[1] "NDUFS8" "CFB" "COX6B1" "IFNGR2" "EARS2"
[6] "SLC25A22" "CEP89" "MRPL39" "MOG" "MMADHC"
[11] "ATP5IF1" "MMAB" "NDUFA12" "CHCHD4" "XPNPEP3"
[16] "COX15" "RAC2" "COASY" "ERF" "ESRRA"
[21] "UQCRC1" "HADH" "RMND1" "ATPAF2" "NDUFAF4"
[26] "PDSS1" "GAMT" "DECR1" "PLA2G7" "SLC25A20"
[31] "DELE1" "NDUFAF3" "GLRX5" "CS" "SNHG20"
[36] "FDPS" "RECK" "MLYCD" "VARS2" "SLC25A12"
[41] "CEACAM5" "GRIN2B" "PUS1" "CLDN2" "WG"
[46] "OGDH" "MCEE" "LGALS4" "TMEM126A" "MRPL44"
[51] "TACO1" "MIR383" "SHOX" "MT-TT" "CCNL2"
[56] "MIR519D" "SFXN4" "APTX" "KCNMA1" "MIR31HG"
[61] "SIGLEC8" "HSPE1" "DUSP6" "C11orf65" "ATP5PD"
[66] "MUL1" "PDK3" "NDUFS2" "TTC19" "CCNA1"
[71] "MRPS22" "MMUT" "SEMA3B" "CHCHD3" "KIF1B"
[76] "EDNRA" "ERAL1" "SNHG15" "ACOX1" "NDUFA10"
[81] "ALDH6A1" "AUH" "MTO1" "RMRP" "MDH2"
[86] "COX4I2" "TIMM50" "ZFYVE26" "ELAC2" "HOXB13"
[91] "PKHD1" "COX4I1" "FOXD3-AS1" "SOX2-OT" "HRG"
[96] "ALDH4A1" "MCU" "SIGIRR" "TFF3" "MIR34B"
[101] "MIR326" "PXDN" "UQCRFS1" "DNAJB6" "HARS2"
[106] "BCKDHA" "PCED1B-AS1" "HSPB6" "RBM8A" "CLPP"
[111] "NDUFV2" "HLCS" "CHCHD2" "ATAD3A" "OCLN"
[116] "PIK3R5" "ATF5" "NDUFA9" "NDUFB11" "EGFR-AS1"
[121] "COX20" "PPOX" "PDHX" "HSD17B4" "DLD"
[126] "VEGFB" "VEGFD" "MIR296" "TAFAZZIN" "NDUFS3"
[131] "KRT7" "CLUH" "ISCU" "CHM" "SLC25A15"
[136] "FBL" "COX11" "HCCS" "BCAT2" "COQ9"
[141] "MIEF2" "SLC19A2" "MIR365A" "HNF1A-AS1" "DSP"
[146] "COX10" "PDE3A" "ATP5MK" "SLC25A38" "GK"
[151] "MIR328" "NDUFS6" "FPR1" "CPOX" "ARL8B"
[156] "SIRT4" "ACADSB" "MTPAP" "UQCRQ" "SARS2"
[161] "NOA1" "HEBP2" "DNAJA2" "COQ8B" "CFHR1"
[166] "LOC125371495" "MIR197" "DNA2" "IARS2" "PARP4"
[171] "CTSC" "UNG" "NDUFA2" "DSG3" "LARS2"
[176] "SMARCB1" "TFF1" "FEZF1-AS1" "IBA57" "MTCH2"
[181] "GRP" "MRPL3" "ACAD9" "ABCA4" "UCN"
[186] "SUPV3L1" "FDXR" "GLDC" "PDSS2" "MIR410"
[191] "SCO1" "TSFM" "MITD1" "NDUFS5" "FASTKD2"
[196] "MUC2" "PCCA" "WT1-AS" "MIR7-1" "MIR323A"
[201] "ATP1A3" "MCCC1" "SSBP1" "LETM1" "FXN"
[206] "SHMT2" "POU4F1" "PCAT6" "ANO1" "NDUFAF1"
[211] "ALAS2" "AARS1" "CLPB" "MT-TF" "ABCC6"
[216] "NKILA" "MIR486-1" "RHOT1" "MIR154" "C5AR1"
[221] "NDUFB6" "NUBPL" "MIR188" "MIR382" "SNHG5"
[226] "HMGCL" "RHOD" "GFM1" "ACVRL1" "SPAST"
[231] "DGCR5" "RBL2" "NDUFA11" "MIR193B" "MIR134"
[236] "NDUFAF2" "COA8" "PCCB" "MIR362" "EME2"
[241] "OPA3" "SLC6A8" "CLDN3" "NDUFS7" "GLP1R"
[246] "HK1" "PNPT1" "MIR377" "LGR5" "HMGCS2"
[251] "OXCT1" "CYB5R3" "NRF1" "STAR" "FCN3"
[256] "NDUFB9" "MIR196A1" "RNH1" "DARS2" "RAB3IL1"
[261] "MTRFR" "MRPS34" "SFTPD" "MERTK" "MRPL12"
[266] "TIMP4" "CASC15" "SLPI" "NDUFA8" "DBT"
[271] "NEFL" "PDHB" "PNKD" "MRPS7" "L2HGDH"
[276] "NDUFA1" "PENK" "AARS2" "MIR181C" "MIR133A1"
[281] "CD46" "FGF8" "IKZF3" "EBF3" "ATP5MF"
[286] "GARS1" "AGAP2-AS1" "MIR4435-2HG" "SDHAF2" "MGME1"
[291] "NDUFA4L2" "CACNA1A" "GPX2" "NR2E3" "RBP4"
[296] "MT3" "BCKDHB" "MIR191" "CYC1" "LOC107648851"
[301] "CCDC8" "MARS2" "MYL1" "MIR378A" "NDUFA3"
[306] "ATP5PB" "DDHD1" "TPK1" "GUCY1A1" "IDH3B"
[311] "GCK" "PPARGC1B" "HIBCH" "DNM1" "ACO1"
[316] "GPX8" "PDGFA" "MIR431" "LRP1" "XRCC4"
[321] "COX7B" "TRNT1" "MIR10A" "CLPX" "RANBP2"
[326] "FGF10" "MRPS27" "DNAJC19" "MPC1" "CCR9"
[331] "AK2" "PITPNA-AS1" "MTHFD2" "S100A6" "CRYAA"
[336] "GRSF1" "MRPS16" "IL5RA" "TFPI2" "CPS1"
[341] "COQ6" "OAT" "ATP5PO" "ALOX5AP" "NDUFB3"
[346] "MICU1" "DGKQ" "SLC33A1" "FABP2" "RARS2"
[351] "SLC25A10" "JMJD6" "MRPL58" "PSMB8-AS1" "LIPT1"
$Apoptosis
[1] "SRGN" "MKRN1" "RNF13" "THAP3"
[5] "SAP18" "CENPS" "FCMR" "STK24"
[9] "ENSG00000288255" "PSMD14" "UNC5A" "AATBC"
[13] "CNR2" "UXT" "MAP3K4" "DEDD2"
[17] "BAG6" "PLEKHF2" "PEBP1" "MAPK12"
[21] "LMTK2" "ATP8A1" "HRK" "NBN"
[25] "AEBP1" "NME5" "CCNE1" "DDIAS"
[29] "TJP2" "TFDP2" "CAMK2G" "PPP5C"
[33] "POLR2L" "FHIT" "BUB1B" "IGH"
[37] "SNAI2" "PIDD1" "UGCG" "CDC20"
[41] "CSRNP3" "ING5" "MDC1" "AEN"
[45] "CSE1L" "AP3B1" "HIPK1" "NME2"
[49] "NAIF1" "ID1" "TCF7L2" "PARM1"
[53] "NLK" "BEX2" "CDK11B" "RPS6KA5"
[57] "RRM2" "PTTG1" "TAOK1" "CRIPTO"
[61] "YES1" "GORASP1" "GADD45A" "GDF2"
[65] "THOC1" "TFDP1" "PIK3R3" "CDK11A"
[69] "BCAR1" "ARNT" "CCN4" "NUP153"
[73] "PPM1G" "WEE1" "TFAP2B" "LOC111255645"
[77] "SIX1" "ITGA6" "DPF2" "BCL2L14"
[81] "DUT" "PSMA4" "CCNG1" "TRIAP1"
[85] "RNF7" "GFOD3P" "UNC5D" "OGG1"
[89] "PPP3R1" "GDF6" "TSC22D1" "SIMALR"
[93] "LIMK1" "PPM1F" "THAP1" "E2F2"
[97] "JADE1" "CASP16P" "SMARCA2" "TPX2"
[101] "XIAPP3" "ADCYAP1" "CENPS-CORT" "ADK"
[105] "AGAP2" "PHLPP1" "MAP3K2" "STYXL1"
[109] "PSME3" "TP53I3" "PSMB1" "BCL2L2-PABPN1"
[113] "MUC4" "EIF3A" "CKS1B" "CORO1A"
[117] "MAP4K4" "BARD1" "HMGA2" "RNF34"
[121] "TRIAP1P1" "AKTIP" "MAPK8IP1" "PAX3"
[125] "XIAPP2" "RNPS1" "CRNDE" "NEDD9"
[129] "GLRX2" "PPP1R13L" "PEG3" "IFI6"
[133] "NTRK3" "GAS2" "ABCC9" "API5"
[137] "RBM5" "APBB1" "RNF144B" "MAP2K5"
[141] "ARHGDIB" "ENSG00000259286" "HBA2" "SULF1"
[145] "MAGEH1" "NTN1" "FKBP14" "RASGRP1"
[149] "CDC25A" "CTTN" "RAP1A" "ID2"
[153] "PHLPP2" "NRP2" "ING3" "TET2-AS1"
[157] "UNC5C" "CERK" "LOC111255642" "IGF2BP1"
[161] "AIFM3" "KLF11" "PPM1A" "TP53AIP1"
[165] "OSMR" "DAD1" "DHCR24" "ARF1"
[169] "BEX3" "HIP1" "UBE2K" "ALOX12"
[173] "BIRC8" "ITGB3BP" "PLEKHO1" "EIF3F"
[177] "NCKAP1L" "KLF10" "AREL1" "SOX4"
[181] "NAE1" "TSC22D3" "PTPMT1" "UNC5B"
[185] "ATRAID" "PPP3CC" "RARG" "NLRP10"
[189] "RTL10" "E2F3" "HIPK3" "SAV1"
[193] "NFKBIE" "POLR2B" "IER3" "SPATA4"
[197] "SERBP1" "PLD1" "PDK1" "GRAMD4"
[201] "STK26" "ECSCR" "AATK" "CAAP1"
[205] "BLCAP" "SPATA3" "CCN1" "MAD2L1"
[209] "UACA" "PPP2R5C" "CASP8AP2" "PLK3"
[213] "MRPL41" "SEMA3A" "BCLAF1" "MIR340"
[217] "STPG1" "FEM1B" "MAPK7" "ARRB1"
[221] "CIDEA" "RYBP" "SH3KBP1" "PSMD8"
[225] "RNF31" "RASSF6" "SLC25A11" "PHLDA1"
[229] "PKD1" "SEMA5A" "PCSK1" "ZBTB17"
[233] "API5P1" "CCAR1" "PLSCR1" "AOAH"
[237] "PAX2" "ADRM1" "CELF2" "ING4"
[241] "CCAT2" "THAP2" "PSMD10" "GAL"
[245] "RHBDD3" "SET" "GIMAP5" "BAG5"
[249] "TNIP2" "CIAPIN1P" "DNAJB13" "MEF2D"
[253] "DLC1" "CIDEC" "DANCR" "PPM1L"
[257] "NIBAN3" "PSMD6" "CIDEB" "PPP2CB"
[261] "ACVR1C" "RPS6KA2" "SEPTIN4" "HOXA5"
[265] "LOC390600" "NOP53" "ZEB2" "LOC100129725"
[269] "PEBP4" "BFAR" "KLLN" "CEACAM1"
[273] "IFIT2" "MXD1" "STMN1" "PSMD7"
[277] "DEDD" "CDC25C" "RTN3" "XAF1"
[281] "HINT1" "RUNX3" "MECOM" "DCC"
[285] "FAP" "RPS6KA3" "SHISA5" "PERP"
[289] "NIBAN2" "RPS6KA1" "MIR29B2" "CNPY2"
[293] "BMPR1B" "DCAF1" "PPP1CC" "PRPS1"
[297] "CASP12" "UHRF1" "MDM4" "CIAPIN1"
[301] "B4GALT7" "NIBAN1" "PPP2R2B" "PEG10"
[305] "PTPN3" "LOC100505995" "NME1" "CSRNP1"
[309] "LGALS7" "ARRB2" "MAP3K15" "GNRH2"
[313] "CARD11" "SIN3A" "FAIM" "XIAPP1"
[317] "BCR" "MAP3K6" "MAP3K11" "RASA1"
[321] "WNT1" "CCR8" "API5P2" "SPHK2"
[325] "ENSG00000271623" "FHL2" "GADD45G" "IFT57"
[329] "FOXP2" "SFRP5" "AXIN1" "TOPBP1"
[333] "MOB1A" "CIP2A" "ENSG00000271253" "DCK"
[337] "TUBGCP2" "NME6" "PRKRA" "AATF"
[341] "EAF2" "RASSF5" "MAGED1" "PAK4"
[345] "GLO1" "CTPS1" "STK17A" "TPT1"
[349] "PHLDA2" "ID3" "PPP1R13B" "ZFAT"
[353] "CDH2" "TMBIM1" "GADD45B" "PKN1"
[357] "FAIM2"
$`Programmed Necrosis`
[1] "FUT2" "ADCY10" "FKTN" "TBX21"
[5] "MATN3" "C1QTNF9" "ADAMTS2" "SLAMF1"
[9] "IL16" "CCL17" "ATRX" "TFPI"
[13] "F7" "SURF1" "NBAS" "CCDC3"
[17] "CDH23" "SIL1" "PIGA" "OXT"
[21] "LRP2" "CAV3" "FLI1" "EFEMP2"
[25] "MYOM1" "CYP19A1" "CCR6" "HTR2A"
[29] "FA2H" "AGTR2" "CGB5" "YARS1"
[33] "KCNH2" "HNRNPDL" "TPMT" "TRPC4AP"
[37] "IL1RAP" "SHARPIN" "PPP4C" "CXCL13"
[41] "IHH" "CXCR1" "MPP1" "C1QTNF5"
[45] "ARG1" "SAA2" "HBG1" "C1QTNF3"
[49] "TNIP1" "ADAMTS13" "C1QTNF4" "NTM"
[53] "NSMAF" "POMT1" "SP7" "RHBDF2"
[57] "SLC2A4" "CYP21A2" "TMEM70" "SPINT2"
[61] "SCARB2" "CARMN" "IBSP" "MICB"
[65] "HPD" "MRAS" "MYOG" "CGA"
[69] "SLC17A5" "MYOT" "MUC5AC" "A2M"
[73] "COL9A2" "MYH7" "SGCA" "WNT10B"
[77] "LOC110806262" "EFNA1" "CHKB" "POLR2A"
[81] "RELT" "CHD4" "ADAMTS4" "GALC"
[85] "TDP2" "LOC110006319" "ATP7A" "SRFBP1"
[89] "HAVCR1" "XPA" "MFRP" "IDS"
[93] "ACOD1" "ARID1A" "SKIC2" "LAG3"
[97] "FABP1" "RORC" "DDC" "NPPC"
[101] "LMX1B" "SREBF2" "SLC11A1" "SARM1"
[105] "GNAQ" "PLCG2" "MEF2C" "YBX3"
[109] "LPIN1" "HOXA9" "CLN6" "NDUFAF5"
[113] "CYP17A1" "FBN2" "PF4" "CNTF"
[117] "COL5A2" "SELPLG" "CSF3R" "UMPS"
[121] "TONSL" "DEFB4A" "PAPPA" "ORAI1"
[125] "HPGD" "TNFAIP8L1" "SIRPA" "COG2"
[129] "PTH1R" "TRIM34" "MAN2B1" "PLAA"
[133] "GATA5" "NFKBIL1" "HNF1A" "EDA2R"
[137] "ITLN1" "FGA" "DPYD" "PPBP"
[141] "SH2B3" "PLEK" "HLA-DRA" "ZFAND6"
[145] "C1QTNF2" "CD2" "SPI1" "TIRAP"
[149] "HSD11B2" "DLG4" "MICA" "SCN5A"
[153] "TNFRSF19" "FZD2" "DPAGT1" "CD58"
[157] "IGHE" "DYRK1A" "TNNI3" "RBP3"
[161] "NOTCH4" "APOA5" "ABCA1" "TLR5"
[165] "GATA3" "POSTN" "IL15RA" "LIPC"
[169] "UMOD" "LEPQTL1" "USH2A" "TIGIT"
[173] "ROBO4" "RPL36A-HNRNPH2" "MIR208A" "C1QTNF6"
[177] "OBSL1" "FEN1" "DCAF17" "FLAD1"
[181] "NOLC1" "KLRD1" "IRF8" "PLAT"
[185] "NAGLU" "DSPP" "MFAP5" "ASPH"
[189] "PRMT7" "ZFP36L1" "EDA" "HNF1B"
[193] "IGHD" "NEK9" "SRP14-DT" "YTHDC2"
[197] "TRMU" "DSG2" "CLEC4A" "NPPB"
[201] "ACAD8" "CHAF1A" "ITGA7" "STAT4"
[205] "CCL22" "DKC1" "SLC26A4" "ORM2"
[209] "NR2F1" "WRAP53" "TNFAIP2" "SPATA2"
[213] "IKZF2" "ENO2" "POMGNT1" "POLE"
[217] "DHX16" "AMPD1" "HPX" "LSM2"
[221] "RTEL1" "FANCI" "CCHCR1" "COL6A2"
[225] "TINF2" "ERCC3" "ENPP1" "LIPA"
[229] "MTM1" "C1QTNF1" "CHAT" "TRAPPC11"
[233] "ACAN" "C5" "MYL2" "C1QTNF9B"
[237] "PMM2" "CYP2D6" "PTAFR" "C1QTNF12"
[241] "REN" "VSIR" "PDCD1LG2" "MYOD1"
[245] "SLC22A12" "ERG" "HBA1" "DMP1"
[249] "GLB1" "MIR208B" "TRPV4" "TRAIP"
[253] "SERPINB2" "NR3C2" "LAMA3" "COL9A3"
[257] "CFTR-AS1" "KCNQ1" "DYSF" "SCARB1"
[261] "CD226" "SHBG" "EPCAM" "LOC106099062"
[265] "INSL6" "NCR3" "CLN8" "CHGA"
[269] "KLRC1" "CD9" "SMPD4" "CD68"
[273] "MTR" "MYOCD" "IL4I1" "ABCB11"
[277] "PTGER4" "ACKR1" "MCAM" "GNPTAB"
[281] "TNNT2" "OXTR" "FOXE3" "PSORS1C1"
[285] "RYR2" "RNASE3" "ADAMTSL2" "TANGO2"
[289] "OXA1L" "TRN-GTT2-1" "MMACHC" "ELP1"
[293] "KMT2D" "TLR6" "AGL" "CCL20"
[297] "TCAP" "PTS" "ADAMTS5" "NPY"
[301] "BLM" "KDM6B" "COL6A1" "UFSP2"
[305] "JAG1" "LBP" "SERPINA3" "ERAP1"
[309] "ACP5" "NECTIN1" "KLRK1" "CYP2C19"
[313] "PROP1" "BMPR1A" "EIF4A1" "LST1"
[317] "BTLA" "SEPSECS" "GPI" "TNFRSF14"
[321] "DDX39B" "POLGARF" "MB" "LTBP1"
[325] "CXCL5" "SKI" "CCR2" "IL17RA"
[329] "SLC26A2" "LINC01389" "GTF2H5" "ADAMTS10"
[333] "EDAR" "IL23A" "FLNC-AS1" "F9"
[337] "C4A" "SLC9A3" "XK" "POMC"
[341] "SI" "PFAS" "CISH" "ZNF71"
[345] "IGFBP7" "PPIG" "UNC45A" "ADAMTSL1"
[349] "KCTD7" "TNFAIP8L2" "COL9A1" "TRAF3IP2"
[353] "IL3RA" "ZFP36" "ASGR1" "SMAD6"
[357] "TNFSF9" "SLC26A3" "POMGNT2" "POT1"
[361] "THY1" "PTPN2" "ZFPM2" "ARSB"
[365] "CCL21" "PSMG2" "SAA1" "CLCN1"
[369] "PYGM" "MPL" "STEAP4" "TRPS1"
[373] "IL2RB" "KLF2" "RORA" "CXCL16"
[377] "BGN" "PKP2" "TXNDC17" "SYNE1"
[381] "JAG2" "TULP1" "TNPO3" "CARD9"
[385] "NUP54" "LAMC2" "ST3GAL4" "PDCD2L"
[389] "NLRP12" "LAMB3" "CTC1" "GSTT1"
[393] "ADAM9" "TLR1" "MYBPC3" "NOP10"
[397] "SLC2A10" "EYA4" "LRP8" "TNFAIP6"
[401] "JUNB" "GCKR" "PDE5A" "MMP12"
[405] "C1QTNF7" "MAPKAPK3" "CHIT1" "LIG4"
[409] "GM2A" "TNC" "SLC6A4" "SGCG"
[413] "ERCC4" "CCL27" "NEU1" "TCF19"
[417] "DVL3" "CX3CL1" "EXT1" "IL10RB"
[421] "RTEL1-TNFRSF6B" "FCGR2A" "FAH" "SGSH"
[425] "TNFSF18" "BABAM2" "F13A1" "POPDC1"
[429] "TSHR" "MED12" "LPIN2" "COL4A1"
[433] "LEPR" "TRAF7" "GOSR2" "CLN5"
[437] "SGCD" "ACTA2-AS1" "NDUFAF8" "C1QTNF3-AMACR"
[441] "FOXI3" "GFPT1" "TNFAIP8L3" "IDUA"
[445] "NR1H3" "MILR1" "LRP5" "DVL1"
[449] "HLA-DQA1" "SELENON" "SGCB" "FANCA"
[453] "MSH6" "CCR3" "THSD4" "GJB2"
[457] "CRH" "SCGB1A1" "LIPE" "USB1"
[461] "AMBP" "ABCF1" "LITAF" "STN1"
[465] "MX1" "MRC1" "TCOF1" "FGB"
[469] "FOXP1" "TPP1" "NHP2" "MYL3"
[473] "PELI1" "IL17C" "VIP" "MIF4GD-DT"
[477] "PARN" "SKIC3" "TTC7A" "IL1R2"
[481] "FABP3" "ABHD16A" "GPT2" "HPRT1"
[485] "LACTB" "KRT17"
