# Supplementary material for: Comprehensive exploration of the role of multimodal programmed cell death- associated lncRNAs in the prognosis and immunity of glioma
Source: Front Immunol. 2026 May 14;17:1765882. doi: 10.3389/fimmu.2026.1765882 (PMC13215893; doi:10.3389/fimmu.2026.1765882)
Supplement: Supplementary file 3 [file Table2.xls]

gene	B	SE	HR	HR.95L	HR.95H	pvalue
AC092111.1	-0.578641965	0.057801606	0.560659245	0.500608445	0.627913475	1.37E-23
AC018648.1	-1.27863291	0.11640806	0.278417662	0.221620567	0.349770762	4.56E-28
AL021395.1	-0.708148925	0.14257018	0.49255511	0.372476495	0.651344554	6.80E-07
AC104825.1	-1.146423898	0.092270489	0.317771122	0.265200077	0.380763412	1.92E-35
MIR3936HG	-0.763640676	0.114147411	0.4659669	0.372556904	0.582797285	2.23E-11
AC004233.3	-0.702685583	0.086010943	0.495253472	0.418422357	0.58619239	3.09E-16
AC093297.2	-0.78506898	0.067391952	0.45608824	0.39965453	0.52049074	2.31E-31
LINC02440	-0.585852654	0.062301517	0.556631046	0.492647494	0.628924587	5.28E-21
AC068643.1	-0.611654361	0.08281552	0.542452714	0.461178644	0.638049811	1.52E-13
AC139768.1	-0.613913096	0.07785458	0.54122884	0.464634005	0.630450319	3.14E-15
MYCNOS	-1.544192753	0.202625811	0.213484136	0.143512657	0.317571128	2.52E-14
AC027130.1	-0.920088568	0.098547768	0.398483747	0.328493364	0.483386619	9.96E-21
AC122129.1	-0.780060549	0.106293712	0.458378256	0.37217452	0.564548659	2.16E-13
AC124312.2	-0.337490153	0.037012333	0.713559001	0.663628354	0.767246373	7.63E-20
LINC01918	-0.910813332	0.119204101	0.402196971	0.318399283	0.508048894	2.16E-14
NKAIN3-IT1	-0.127899237	0.01615419	0.87994204	0.852518075	0.908248185	2.43E-15
FAM181A-AS1	0.592194468	0.053367782	1.807951557	1.62839609	2.007305748	1.30E-28
AL355574.1	-0.960755243	0.095092925	0.382603818	0.317545568	0.460991103	5.34E-24
LINC01135	-1.145382448	0.176612565	0.318102237	0.225026588	0.449675898	8.86E-11
AC114947.2	-0.716277758	0.124944077	0.488567442	0.382447592	0.624132953	9.88E-09
ST3GAL5-AS1	-0.893419275	0.144050809	0.409254006	0.308586319	0.542761719	5.57E-10
DRAIC	-2.088993492	0.210947114	0.123811691	0.081884772	0.187206172	4.04E-23
AC068152.1	-0.792311951	0.138591969	0.45279674	0.345090969	0.594118382	1.09E-08
MID1IP1-AS1	-0.291650484	0.065156924	0.747029589	0.657470285	0.848788484	7.60E-06
AC026356.1	0.427901707	0.06964992	1.534035288	1.338286912	1.758415363	8.07E-10
RNU6ATAC35P	-1.514191232	0.174109306	0.219986031	0.156384243	0.309454793	3.41E-18
PRRT3-AS1	0.598975181	0.080746885	1.820252415	1.553816549	2.132374544	1.19E-13
H19	0.020460125	0.002602442	1.020670868	1.015477994	1.025890297	3.78E-15
AL049749.1	-0.626242702	0.067578002	0.534596671	0.468277995	0.61030756	1.92E-20
AL121772.3	-0.87338835	0.168529885	0.417534397	0.300081596	0.580958563	2.19E-07
AL136964.1	-2.219754816	0.223848398	0.108635741	0.07005395	0.168466221	3.54E-23
AL355974.2	0.05922969	0.00489854	1.061018918	1.050880862	1.071254778	1.17E-33
AL121908.1	-0.804748881	0.101316129	0.447200213	0.36665833	0.545434302	1.97E-15
LINC02381	0.157830283	0.018962713	1.170967444	1.128245812	1.215306754	8.56E-17
HOTAIRM1	0.088503148	0.009357291	1.092537692	1.072683223	1.11275965	3.13E-21
AC073389.3	-1.548470367	0.130349994	0.212572884	0.164646972	0.274449207	1.52E-32
LINC00632	-1.296541594	0.12373156	0.27347595	0.214584647	0.348529574	1.08E-25
AC069224.1	-1.07673594	0.142015569	0.340705797	0.257926313	0.450052724	3.41E-14
AC015967.1	-1.798238352	0.17531041	0.165590343	0.117438505	0.233485276	1.10E-24
AC084782.3	-0.825521876	0.117193629	0.438006348	0.348116819	0.551106842	1.87E-12
AP002360.3	-0.756976507	0.090796264	0.469082553	0.392611811	0.56044784	7.61E-17
AC107464.3	0.387699144	0.063063226	1.47358638	1.30225515	1.667458808	7.86E-10
DPP10-AS1	-0.672220203	0.09284882	0.510573741	0.425623321	0.612479468	4.49E-13
AL049597.2	0.592386396	0.096155957	1.808298587	1.497690395	2.183324266	7.24E-10
AL035461.2	0.302350979	0.05518343	1.35303603	1.214331166	1.507584217	4.28E-08
RGMB-AS1	-1.289819394	0.16111895	0.275320503	0.200767705	0.377557632	1.19E-15
AL583856.2	-1.746058739	0.172050377	0.174460183	0.124522198	0.244425139	3.36E-24
AL022313.4	-0.268436293	0.028598471	0.76457413	0.722897191	0.808653856	6.21E-21
TRAF3IP2-AS1	-0.841807684	0.097024485	0.430930832	0.356303572	0.521188662	4.09E-18
AL117335.1	-0.62841759	0.105568771	0.533435247	0.433731943	0.656057658	2.64E-09
AC009102.2	-0.727624906	0.06744484	0.48305493	0.423240644	0.551322441	3.90E-27
AL445524.1	0.82375551	0.070713639	2.279042755	1.984087925	2.617845618	2.32E-31
LINC00665	0.630241233	0.064294274	1.878063576	1.655704788	2.130284833	1.10E-22
BLACAT1	-1.703915615	0.215801429	0.181969604	0.119208807	0.277772572	2.89E-15
AL391807.1	-0.339939441	0.041419262	0.711813428	0.656311534	0.772008917	2.26E-16
AL589765.4	-0.666311377	0.135908515	0.513599563	0.3934949	0.670363227	9.46E-07
AC104083.1	-0.394859023	0.055787178	0.673775019	0.603988643	0.75162469	1.46E-12
LINC00294	-0.550692674	0.058116474	0.576550311	0.51447986	0.646109375	2.65E-21
AP000911.1	-1.098831593	0.106133992	0.33326024	0.270671223	0.410322111	4.05E-25
AP001505.1	-0.357652805	0.051122924	0.699315832	0.632641167	0.773017404	2.63E-12
CCND2-AS1	-0.980790036	0.133835497	0.375014707	0.288487711	0.487494007	2.33E-13
AC068700.1	-1.054099111	0.151048913	0.348506251	0.259201497	0.468579884	2.98E-12
AL031587.1	-1.679271639	0.21712381	0.186509773	0.121866818	0.285441895	1.04E-14
DGCR9	-1.015467382	0.08659436	0.362233089	0.305688335	0.429237218	9.30E-32
AC144652.1	-0.496735588	0.081426184	0.608513861	0.518752713	0.713806616	1.06E-09
AC025171.1	0.918019422	0.084907341	2.504325463	2.120398603	2.957767477	3.02E-27
AC102953.2	-0.764222998	0.089476027	0.465695637	0.390786936	0.554963348	1.33E-17
GDNF-AS1	-1.392189094	0.122223082	0.248530652	0.195588575	0.315803134	4.66E-30
ARHGEF26-AS1	-0.499533228	0.059296492	0.606813837	0.540234369	0.681598681	3.63E-17
MESTIT1	-0.767528501	0.118197099	0.46415882	0.368177339	0.58516206	8.38E-11
GTSE1-DT	-1.673086969	0.179039399	0.187666849	0.132126201	0.266554596	9.21E-21
AC007786.1	-1.359591592	0.154534095	0.256765621	0.189669375	0.347597412	1.39E-18
AL031651.2	-0.853959326	0.117962329	0.425726003	0.337847306	0.536463148	4.51E-13
AL157700.1	-0.652557452	0.056971329	0.520712376	0.465697403	0.582226519	2.24E-30
AC124798.1	-0.818896124	0.102235837	0.440918105	0.360856581	0.538742496	1.15E-15
LINC01532	-0.302986748	0.049866955	0.738608885	0.669834787	0.814444241	1.23E-09
SEPT7-AS1	-0.651041126	0.160795595	0.521502544	0.38052831	0.714703469	5.15E-05
OXCT1-AS1	-0.871718852	0.103031693	0.418232052	0.341756338	0.511820938	2.66E-17
AC138207.5	0.214168486	0.037969384	1.238831363	1.149986107	1.334540597	1.70E-08
AC244517.7	-0.358032659	0.05297548	0.699050244	0.630108853	0.775534643	1.39E-11
AL157392.3	-1.9642089	0.135918983	0.140266808	0.107463372	0.183083565	2.46E-47
AL355338.1	0.503010824	0.061743134	1.653692761	1.465206965	1.866425573	3.74E-16
AC010624.2	-0.685013831	0.163359604	0.504083258	0.365974079	0.694311279	2.75E-05
ZNF213-AS1	-0.723226568	0.101389639	0.485184248	0.397744035	0.591847352	9.81E-13
AC007938.1	-1.21233949	0.124958295	0.297500465	0.232875047	0.380060156	2.96E-22
AC022306.2	-1.435914113	0.140565454	0.237897799	0.180609626	0.3133574	1.69E-24
DLGAP1-AS1	0.379220507	0.048201076	1.461145193	1.32942715	1.605913702	3.62E-15
CTBP1-DT	-0.948727652	0.131506252	0.387233406	0.299250229	0.501084697	5.42E-13
AL441992.1	0.723196	0.058695113	2.061009683	1.837040205	2.312285219	6.96E-35
AC108673.3	-0.327313902	0.045539236	0.720857429	0.65930491	0.788156473	6.60E-13
LINC00339	0.344822731	0.032230397	1.41173964	1.325317846	1.503796856	1.03E-26
LINC00641	-0.363027228	0.029527304	0.695567495	0.656455954	0.737009294	9.68E-35
MKLN1-AS	-0.761656159	0.125030684	0.466892538	0.365418576	0.596545047	1.12E-09
LINC01150	0.38239483	0.056124842	1.465790709	1.313101848	1.636234392	9.54E-12
DICER1-AS1	-1.027495375	0.102643023	0.35790225	0.292680999	0.437657452	1.37E-23
MIR4435-2HG	0.398120199	0.029731771	1.489022998	1.404732649	1.578371151	6.88E-41
AC024075.3	-0.67137753	0.099862463	0.511004169	0.42016644	0.621480528	1.78E-11
LINC00623	0.291431526	0.071316201	1.338341989	1.163757903	1.539116747	4.38E-05
AC148477.1	-0.920378058	0.137032955	0.398368406	0.304538515	0.521107773	1.86E-11
SNHG8	-0.061199458	0.012104765	0.940635603	0.918581762	0.963218926	4.29E-07
AL365259.1	-1.797485027	0.173145557	0.165715134	0.118026739	0.2326719	3.01E-25
AC020558.2	-0.815691298	0.148195008	0.442333437	0.330830812	0.591416708	3.71E-08
AP001107.4	-0.741084157	0.136133085	0.47659693	0.364984607	0.62234031	5.21E-08
AC005034.5	-0.890389424	0.109871864	0.410495865	0.330967757	0.509133749	5.32E-16
AL008582.1	-0.904114613	0.139227477	0.40490022	0.30820336	0.53193511	8.37E-11
AC074032.1	-0.9320871	0.144731904	0.393731096	0.296485662	0.522872421	1.19E-10
AC053513.1	-1.189770821	0.176211251	0.304290993	0.215425847	0.429813831	1.46E-11
AL138960.1	-0.878040541	0.096263936	0.415596459	0.344137364	0.501893821	7.43E-20
AL356599.1	-1.10910978	0.14577395	0.329852472	0.247877286	0.438937569	2.77E-14
SOCS2-AS1	0.271898538	0.025460536	1.31245383	1.248567387	1.379609202	1.27E-26
AC008966.1	-0.760908216	0.129865789	0.467241878	0.362242832	0.602675755	4.65E-09
AL117332.1	1.184032566	0.097675811	3.267524177	2.698217835	3.956950438	8.07E-34
PCED1B-AS1	0.294162359	0.035206239	1.342001773	1.25252235	1.43787355	6.52E-17
C8orf31	-1.272082285	0.153522327	0.280247459	0.207426023	0.378634449	1.17E-16
AC093726.1	0.356178338	0.032682714	1.427862167	1.33926559	1.522319683	1.18E-27
AC120036.4	-0.993738016	0.074470741	0.370190324	0.319915626	0.428365684	1.28E-40
AL513217.1	-1.039246602	0.121753455	0.353721074	0.278627647	0.449053064	1.39E-17
AC080038.1	0.36029811	0.038300549	1.433756769	1.330068458	1.545528321	5.10E-21
MIR600HG	-0.868743078	0.102130297	0.41947847	0.343380959	0.51244014	1.80E-17
AC064875.1	0.396491522	0.033095995	1.486599835	1.393229681	1.586227382	4.52E-33
GABPB1-AS1	-0.528004884	0.076828882	0.589780477	0.507333487	0.685625964	6.31E-12
AC092958.1	0.172452114	0.023299731	1.18821492	1.135173475	1.243734749	1.35E-13
LINC01023	0.216525577	0.029365854	1.241754845	1.172302262	1.315322119	1.66E-13
AC018358.1	-0.544098237	0.16346408	0.580364899	0.421269736	0.79954335	0.000872996
AC108449.2	-0.363639437	0.057478252	0.695141792	0.621080398	0.778034716	2.51E-10
BAIAP2-DT	-0.355016808	0.030597644	0.701161658	0.660348807	0.744496947	3.99E-31
AC093673.1	0.130978124	0.010426634	1.139942843	1.116883589	1.16347818	3.42E-36
AL136295.7	-0.793142141	0.089752068	0.452420989	0.379442214	0.539435897	9.83E-19
AC084824.4	-1.239656324	0.117256002	0.289483689	0.230046489	0.364277703	4.01E-26
NORAD	-0.055131436	0.005868348	0.946360754	0.935538306	0.957308397	5.74E-21
U73166.1	-1.194517993	0.188516414	0.302849895	0.209296499	0.438220702	2.35E-10
AL450326.1	-0.924417098	0.093496231	0.396762625	0.330328937	0.476557042	4.73E-23
AC073896.2	0.517279905	0.07078	1.677458592	1.460171148	1.927080487	2.71E-13
AL133415.1	0.42538635	0.029041315	1.530181491	1.445516097	1.619805827	1.40E-48
IDH2-DT	-0.482636052	0.083349435	0.617154395	0.52413922	0.726676296	7.02E-09
SCARNA9	-0.837744539	0.130434794	0.432685329	0.335077966	0.558725468	1.34E-10
AL359764.1	-0.30744532	0.066009685	0.735323074	0.646086473	0.836884915	3.20E-06
SNHG7	-0.216852356	0.04223424	0.805048821	0.741092415	0.874524676	2.83E-07
BACE1-AS	-0.608839063	0.062565747	0.543982032	0.481203186	0.614951145	2.22E-22
SLC6A1-AS1	-1.195196316	0.127971857	0.302644534	0.235506551	0.388922149	9.68E-21
TDRKH-AS1	-0.946018262	0.148807504	0.388283995	0.290057642	0.519774138	2.05E-10
AL139246.1	-1.759633603	0.23964661	0.172107912	0.107600248	0.27528871	2.09E-13
POLR2J4	1.192241473	0.09502467	3.294457375	2.734631093	3.96888978	4.15E-36
AC024075.1	-0.453397652	0.065955734	0.635465389	0.55840626	0.723158548	6.23E-12
EPB41L4A-AS1	-0.408840181	0.041267938	0.664420411	0.612795592	0.72039435	3.88E-23
AL021068.1	-1.056185405	0.157995792	0.347779923	0.25516332	0.474013564	2.31E-11
AC013472.3	-1.359966497	0.121527155	0.256669376	0.202269291	0.325700299	4.53E-29
AL604028.1	0.372455138	0.057427065	1.45129337	1.296800606	1.624191443	8.83E-11
AC007938.3	-0.248934578	0.061344177	0.779630977	0.691309982	0.879235763	4.95E-05
AC008438.1	-1.048146514	0.136135173	0.350586955	0.268483304	0.457798349	1.37E-14
AL133367.1	-1.296680124	0.162232807	0.273438068	0.198960178	0.375795689	1.32E-15
AC092117.1	-0.847608352	0.087492639	0.428438381	0.360922952	0.508583468	3.40E-22
LINC01102	-0.54405881	0.079125191	0.580387781	0.497011888	0.677750342	6.16E-12
AL022337.1	-1.092699507	0.144371907	0.335310099	0.252671957	0.444975627	3.77E-14
CRNDE	0.375046277	0.029366562	1.455058748	1.373673959	1.541265266	2.37E-37
FAM201A	-1.292310808	0.167296485	0.27463542	0.197857957	0.381205865	1.12E-14
AL135925.1	-1.199363634	0.135735916	0.301385943	0.230985315	0.393243555	9.92E-19
AC092140.2	-0.979396444	0.125316693	0.375537688	0.293753985	0.480090698	5.48E-15
AC019131.2	-0.547193054	0.143914674	0.578571552	0.436371807	0.767109689	0.000143414
AC010175.1	-1.176978538	0.11467896	0.308208574	0.246166986	0.385886534	1.03E-24
AL122035.1	-0.889498563	0.083735584	0.410861722	0.348674209	0.484140641	2.34E-26
LINC01503	0.369986938	0.028902553	1.447715705	1.367985166	1.532093194	1.61E-37
AC007292.1	-1.084206782	0.122672551	0.338169922	0.265898516	0.430084748	9.73E-19
AL365205.3	-1.181788057	0.157366299	0.306729798	0.225323003	0.417547997	5.92E-14
ZNF236-DT	0.838407373	0.083139997	2.312680805	1.964928728	2.721977866	6.48E-24
AC084018.1	-0.193206326	0.049823117	0.824311879	0.747621951	0.908868545	0.000105386
TMCC1-AS1	-1.298178843	0.15085572	0.273028568	0.203141881	0.366958299	7.60E-18
MIR22HG	0.249219643	0.024971992	1.283023809	1.221739225	1.347382536	1.87E-23
AC020915.3	1.137432719	0.107557857	3.118751369	2.525965062	3.850651083	3.89E-26
AC103974.1	-0.883675562	0.08517956	0.41326115	0.349719305	0.488348156	3.25E-25
LINC00461	-0.052396059	0.0137162	0.948952951	0.923781861	0.974809901	0.000133445
AL163051.2	-1.512303567	0.155108628	0.220401683	0.162624586	0.298705768	1.85E-22
AL731533.2	-1.229296394	0.100584965	0.292498309	0.240162548	0.356238979	2.39E-34
AC096992.2	-1.427106708	0.162167391	0.240002315	0.174653904	0.329801453	1.37E-18
AL355916.1	-0.182693966	0.027358076	0.83302305	0.789532083	0.878909695	2.42E-11
AL118558.3	-1.036502065	0.100453707	0.354693208	0.291304049	0.431876152	5.83E-25
AL355974.3	0.122286007	0.01290598	1.130077266	1.101850183	1.159027468	2.66E-21
TMEM220-AS1	1.03806299	0.079578004	2.823742096	2.415950928	3.300364809	6.82E-39
AC097534.2	0.337751418	0.070930007	1.401791999	1.219853975	1.610865603	1.92E-06
AC012213.4	-0.825285658	0.086812993	0.438109825	0.369562281	0.519371777	1.97E-21
AC104985.1	-1.0636718	0.117905894	0.345186027	0.273962757	0.434925514	1.86E-19
AF111169.3	-1.079293356	0.146517344	0.339835583	0.255007563	0.452881562	1.75E-13
AL590999.1	-0.627728572	0.093234218	0.53380292	0.444651575	0.640828849	1.66E-11
LINC00882	-1.402777137	0.149658271	0.245913081	0.183397022	0.329739505	7.04E-21
AC124854.1	-0.923011322	0.105975554	0.397320777	0.322800888	0.489043883	3.05E-18
AL133410.1	-1.522887566	0.187474835	0.218081253	0.151021738	0.314917796	4.54E-16
AC007541.1	-1.747364629	0.179434413	0.174232506	0.122572864	0.247664656	2.07E-22
AP004609.3	-1.149714919	0.128321916	0.316727049	0.246295991	0.407298647	3.26E-19
B3GALT5-AS1	0.496532734	0.068276777	1.643014615	1.437222902	1.878273037	3.53E-13
AC079174.2	-1.297910504	0.158648852	0.273101842	0.200116308	0.372706338	2.81E-16
TNRC6C-AS1	-0.624023489	0.09771768	0.535784372	0.442397437	0.648884623	1.70E-10
ZKSCAN2-DT	-1.069766068	0.155251565	0.343088767	0.253079011	0.465111279	5.56E-12
ID2-AS1	-1.150337248	0.121299005	0.316530002	0.249554256	0.401480801	2.46E-21
AC008124.1	-0.991366534	0.096096482	0.371069266	0.307367193	0.447973639	5.94E-25
AC005476.2	0.788972997	0.10705793	2.201134692	1.784509004	2.715029133	1.71E-13
AC245060.5	-2.244044771	0.222356475	0.106028774	0.068573065	0.163943391	5.99E-24
AL121929.2	-0.487149441	0.126498956	0.614375213	0.479465739	0.787244786	0.000117629
LINC02283	-0.069280305	0.010933011	0.933065101	0.913283791	0.953274865	2.35E-10
ZNF529-AS1	0.604374987	0.081048922	1.83010801	1.561305015	2.145189631	8.86E-14
AC100793.4	-0.558729121	0.077556147	0.571935463	0.491282296	0.665829355	5.84E-13
AC026790.1	-1.594152085	0.20983988	0.203080651	0.134602311	0.306397048	3.03E-14
AL035530.2	-2.110822672	0.155845551	0.121138268	0.089253527	0.164413447	8.56E-42
ZNF32-AS2	-1.21297139	0.139289904	0.297312534	0.226281703	0.390640259	3.09E-18
AL118505.1	-0.339728614	0.029218873	0.711963514	0.672336344	0.753926289	3.00E-31
LINC00599	-0.454184758	0.05471147	0.634965407	0.57040008	0.706839081	1.03E-16
AL512625.2	-0.550837117	0.067000062	0.576467038	0.505526496	0.657362667	2.01E-16
AC026271.3	-0.624074759	0.131261109	0.535756903	0.414226727	0.692942876	1.99E-06
LINC00463	-1.121000993	0.127420338	0.325953354	0.253918922	0.418423283	1.40E-18
AL133243.2	-1.033005483	0.128050378	0.355935593	0.276933019	0.457475772	7.19E-16
MIR210HG	0.390016477	0.041994411	1.477005131	1.360305007	1.60371692	1.58E-20
AC005962.1	-1.573964804	0.153655413	0.207221957	0.153335971	0.280044789	1.27E-24
AC008760.2	0.279585073	0.034270516	1.322580924	1.236662348	1.414468794	3.40E-16
AC092718.4	0.353007585	0.03055357	1.42334194	1.340608597	1.511181028	7.07E-31
AC068888.1	-0.613580826	0.108201236	0.541408704	0.43794964	0.669308426	1.42E-08
AL162231.2	0.682342435	0.052851711	1.978506833	1.78381617	2.194446577	3.93E-38
AC092718.2	-1.237914473	0.162041475	0.289988366	0.211081719	0.398391927	2.18E-14
LINC01785	-0.837358435	0.1915583	0.432852422	0.297361769	0.630078373	1.24E-05
AC012645.1	-0.947553986	0.090343602	0.387688155	0.324774497	0.462789127	9.77E-26
PAXBP1-AS1	-1.702320734	0.14213596	0.182260056	0.137944742	0.240811846	4.71E-33
AC073896.4	-0.324949271	0.029281845	0.722564008	0.682262613	0.765246014	1.29E-28
AC004803.1	-1.61494566	0.129795612	0.198901478	0.154225357	0.256519413	1.54E-35
EBLN3P	-0.344670414	0.064913554	0.708453812	0.623816739	0.80457412	1.10E-07
AC026367.3	-1.34914828	0.150170972	0.259461155	0.193306556	0.348255601	2.61E-19
KCNIP2-AS1	-2.520013144	0.234014959	0.080458549	0.050860228	0.127281737	4.84E-27
AC099850.3	0.328250347	0.029788729	1.388536545	1.309788288	1.472019375	3.09E-28
AC002398.1	0.541817611	0.061707179	1.719128732	1.523291969	1.94014257	1.63E-18
AC008393.1	-1.028176015	0.132621063	0.35765873	0.275791944	0.463827061	8.99E-15
AC053503.1	-0.244641345	0.026489499	0.782985309	0.743371165	0.824710486	2.57E-20
AC136475.2	-0.295352348	0.041872555	0.744269299	0.685627331	0.807926937	1.74E-12
FAM66C	-1.483776192	0.154335051	0.226779706	0.167584541	0.306884124	6.98E-22
AP003486.1	-0.834496069	0.067310159	0.434093179	0.380441995	0.49531043	2.69E-35
AF131216.3	-0.431067362	0.049322851	0.649815136	0.589937681	0.71577003	2.34E-18
AC110491.1	-0.628173719	0.121355422	0.533565352	0.420619785	0.676839261	2.26E-07
AC090617.5	-0.987720489	0.095887232	0.37242467	0.308616458	0.449425594	6.98E-25
AC105206.2	-0.948523433	0.099290953	0.387312494	0.318819514	0.470520033	1.26E-21
AC010226.1	1.055858129	0.082666922	2.874440738	2.444483713	3.380022338	2.34E-37
ERVK13-1	-0.563951762	0.147837015	0.568956236	0.425833443	0.760182656	0.000136356
AC095057.3	-1.205227698	0.10751321	0.299623768	0.242695012	0.369906252	3.64E-29
AL451165.2	0.257718006	0.051880567	1.293973875	1.168865901	1.43247261	6.78E-07
ATP2A1-AS1	0.276401914	0.054991232	1.318377631	1.183671537	1.468413766	5.00E-07
AC092794.1	-1.319216229	0.166437364	0.267344757	0.192930074	0.370461783	2.26E-15
AC010834.3	-1.106541797	0.12088177	0.330700616	0.260939758	0.419111669	5.49E-20
AC104117.3	-1.401473112	0.138406078	0.246233966	0.187731216	0.322967951	4.24E-24
AC005014.3	-0.720242176	0.123438983	0.48663439	0.3820598	0.619832366	5.39E-09
AC005332.7	-1.983750672	0.217076487	0.137552355	0.089886028	0.210496011	6.33E-20
AC018797.2	0.697888239	0.097130564	2.009504629	1.661159466	2.430897779	6.72E-13
AL133304.3	-0.579524519	0.064940632	0.560164651	0.493217109	0.636199416	4.50E-19
AC021739.3	-0.769582257	0.084166979	0.463206529	0.392763942	0.546283062	6.05E-20
AL355297.3	-1.323402167	0.147406296	0.266228007	0.199425769	0.355407189	2.76E-19
AL137025.1	-1.732556933	0.18295823	0.176831685	0.123545166	0.253101321	2.81E-21
AC026367.2	-1.343015555	0.141444753	0.261057248	0.197850779	0.344455994	2.20E-21
AC090692.1	0.148694936	0.021827684	1.160318964	1.111725665	1.211036265	9.61E-12
AC138649.1	-0.399121454	0.09046144	0.670909212	0.561904924	0.80105931	1.02E-05
AC007663.4	-1.649965166	0.152940128	0.192056599	0.142313585	0.259186338	3.91E-27
RNF219-AS1	-0.998702915	0.110658031	0.368356922	0.296535402	0.45757377	1.79E-19
AL353796.1	-1.962119859	0.149410843	0.140560137	0.104877767	0.188382655	2.15E-39
SNHG6	-0.074102307	0.009723222	0.928576689	0.911048202	0.946442422	2.51E-14
AP001092.1	-0.882090879	0.122064754	0.413916557	0.325845023	0.525792644	4.96E-13
AC022762.2	-1.559804561	0.152961862	0.210177144	0.155734242	0.283652659	2.04E-24
LINC02525	0.917107576	0.087844415	2.502042945	2.106305966	2.972131779	1.63E-25
SNHG12	0.215610254	0.055984725	1.240618758	1.111690922	1.38449894	0.000117524
Z97653.1	-1.027162184	0.100305304	0.358021519	0.294123078	0.435801942	1.31E-24
TRAM2-AS1	-0.367624607	0.075592742	0.692377046	0.597032542	0.802947814	1.15E-06
AL132989.1	-0.648798183	0.124266734	0.522673558	0.40968918	0.666816849	1.78E-07
Z95115.1	-1.000839492	0.081967854	0.367570739	0.313018328	0.43163047	2.74E-34
CNNM3-DT	-1.159086138	0.136770111	0.313772795	0.239991775	0.410236422	2.36E-17
AC063919.1	-0.629279407	0.087695864	0.532975721	0.448807981	0.632927959	7.19E-13
NRAV	0.391172435	0.033172728	1.478713474	1.385630239	1.578049812	4.29E-32
AC008915.2	0.550356932	0.09252682	1.733871782	1.446298735	2.078624065	2.71E-09
OIP5-AS1	-0.275402603	0.041017208	0.759266379	0.700616335	0.822826139	1.89E-11
AC026471.2	-1.087617345	0.119717022	0.337018537	0.266532685	0.426144711	1.04E-19
AC023024.1	-2.238025713	0.210015581	0.106668892	0.070676038	0.160991657	1.63E-26
AC099778.1	-1.314259087	0.160267022	0.268673313	0.196247889	0.367827391	2.40E-16
LINC01786	-0.377221177	0.06810862	0.685764382	0.600068407	0.783698628	3.05E-08
RFX3-AS1	-0.805625796	0.15645618	0.446808228	0.328810305	0.607151265	2.62E-07
AC002429.2	-0.58569937	0.083452419	0.556716375	0.472714765	0.655645105	2.24E-12
AP002840.2	0.844785715	0.086660718	2.327479017	1.963903018	2.758363587	1.88E-22
BDNF-AS	-0.545290719	0.078298883	0.579673237	0.497204579	0.675820529	3.30E-12
AC002451.1	-1.462317051	0.181974222	0.231698794	0.162191106	0.330994298	9.29E-16
AC087752.4	-1.441326807	0.155612233	0.23661361	0.174414404	0.320994132	2.00E-20
AC008669.1	-1.438214288	0.108590579	0.237351221	0.191848762	0.293645899	4.86E-40
LIFR-AS1	-0.984996084	0.117731938	0.373440689	0.29648862	0.470365265	5.94E-17
BX284668.5	0.273051997	0.032656304	1.313968565	1.2325027	1.400819155	6.20E-17
AL356056.2	-1.575786496	0.155398894	0.206844806	0.152534767	0.280491948	3.66E-24
AC124312.4	-1.161867077	0.116506303	0.312901424	0.249021701	0.393167748	2.01E-23
AL356489.2	-0.907761757	0.11266303	0.40342618	0.323493183	0.503110085	7.80E-16
IBA57-DT	-1.267251095	0.153357841	0.281604663	0.208497768	0.380345492	1.42E-16
INSYN1-AS1	-0.788961945	0.110129192	0.454316156	0.366113752	0.563767868	7.84E-13
AC254562.3	-0.958567524	0.07561047	0.383441764	0.330628027	0.444691842	7.86E-37
AL049840.5	-1.667498473	0.167152059	0.18871856	0.135998627	0.261875401	1.94E-23
AC034228.1	-0.649856007	0.097016217	0.522120953	0.431708668	0.631468187	2.11E-11
AL353751.1	-2.139475843	0.191788238	0.117716529	0.080832685	0.171430421	6.74E-29
AL035701.1	-1.010453999	0.132687295	0.364053662	0.280686661	0.472181572	2.63E-14
AC027307.3	-1.252427544	0.139957193	0.285810137	0.217243029	0.376018669	3.60E-19
AC016705.2	-0.997446847	0.108162874	0.368819894	0.298363665	0.455913806	2.92E-20
AC010857.1	-0.677070591	0.185012971	0.508103257	0.3535645	0.730189031	0.000252625
AL049838.1	-0.295912822	0.025274373	0.743852273	0.707901951	0.781628307	1.16E-31
LINC00609	-0.679565869	0.079455614	0.506836979	0.433746069	0.592244497	1.20E-17
AC025857.2	0.471505779	0.061016938	1.602405245	1.421787351	1.805968078	1.10E-14
AP006545.2	-1.178003384	0.187814958	0.307892869	0.213074387	0.444905744	3.56E-10
AC073508.3	-0.750604839	0.111324398	0.472080933	0.379539482	0.587186362	1.56E-11
ARHGAP31-AS1	-1.006922705	0.12038803	0.365341515	0.288552305	0.462565782	6.06E-17
AC026401.3	0.251969929	0.021932471	1.286557349	1.23242414	1.343068315	1.51E-30
AC121493.1	-0.750136149	0.09887039	0.472302245	0.389100135	0.57329564	3.27E-14
AL589765.6	-1.469887343	0.139816456	0.229951389	0.174833259	0.302446123	7.53E-26
AC147651.3	0.466636977	0.037227885	1.594622413	1.482413736	1.715324527	4.83E-36
DGCR10	-1.295048946	0.115272327	0.273884458	0.21849797	0.343310725	2.75E-29
AC112491.1	0.304965308	0.033831973	1.35657794	1.26954156	1.449581302	1.98E-19
AC011477.3	-0.449702018	0.069549213	0.637818182	0.556540147	0.730966195	1.01E-10
AL078601.2	-0.519570144	0.0894312	0.594776161	0.499148279	0.708724634	6.26E-09
AC126407.1	-0.665739196	0.07459512	0.513893519	0.443994571	0.594796798	4.47E-19
AC083799.1	0.50731198	0.056358652	1.66082087	1.487134409	1.854792643	2.23E-19
FAM222A-AS1	-1.102954655	0.129462684	0.331889016	0.257509967	0.427751673	1.60E-17
AC127502.2	0.994565386	0.087719256	2.703549085	2.276499151	3.210709591	8.50E-30
LINC00342	-0.201025339	0.040126171	0.817891706	0.756032291	0.884812528	5.45E-07
AC015922.3	0.335335253	0.034965474	1.398409128	1.305784728	1.497603738	8.77E-22
AC125616.1	-1.143107879	0.183323269	0.318826606	0.222591977	0.456666975	4.50E-10
AC009113.1	-0.788887052	0.077014843	0.454350182	0.390692931	0.528379379	1.27E-24
AC141002.1	-1.419570695	0.184426541	0.241817808	0.168462842	0.347114245	1.39E-14
TP53TG1	0.147257817	0.025494297	1.158652645	1.102179865	1.218018942	7.64E-09
AL022328.2	-0.664288497	0.09302131	0.514639565	0.42886765	0.61756554	9.25E-13
AL683813.1	-0.865793888	0.13896066	0.420717418	0.320410665	0.552425885	4.65E-10
AC092720.2	-1.161879918	0.14734758	0.312897406	0.234411803	0.417661506	3.14E-15
SNHG9	0.115264908	0.019072557	1.12217067	1.080996588	1.164913032	1.51E-09
NNT-AS1	-0.571425495	0.063422634	0.564719859	0.498709472	0.63946754	2.06E-19
NEBL-AS1	-0.768748156	0.13561087	0.463593051	0.355389617	0.604740563	1.44E-08
AP000757.1	-1.005560799	0.096777041	0.365839415	0.302631219	0.442249409	2.74E-25
DNAH10OS	-1.147514601	0.13350274	0.317424717	0.244344745	0.412361849	8.29E-18
AF287957.1	-1.296017599	0.13567115	0.273619288	0.209731284	0.356968752	1.26E-21
TGFB2-AS1	0.089578491	0.013319016	1.093713176	1.065531462	1.122640256	1.75E-11
AC015922.2	0.310085279	0.03393822	1.363541391	1.275792547	1.457325589	6.44E-20
AL139352.1	-1.435277795	0.202048132	0.238049226	0.160207592	0.353712539	1.22E-12
AC009878.1	-1.467824482	0.189242241	0.230426237	0.159018862	0.333899074	8.74E-15
AC105277.1	0.649995334	0.08103223	1.915531891	1.634235453	2.24524711	1.05E-15
ZNF571-AS1	-1.079573424	0.119086628	0.33974042	0.269017478	0.429055962	1.24E-19
AC122707.1	-0.457515804	0.068336567	0.632853827	0.553522424	0.723555089	2.16E-11
LINC01116	0.196278331	0.022516379	1.21686555	1.164331427	1.27176999	2.85E-18
AC012213.1	-1.142254808	0.13199135	0.319098704	0.246362044	0.41331035	4.97E-18
AC007619.1	-1.433828464	0.140836783	0.238394488	0.180890485	0.31417867	2.42E-24
AL353804.1	-1.111003843	0.136702332	0.329228302	0.251846504	0.43038626	4.39E-16
AL121890.5	-1.389340508	0.165398597	0.249239622	0.180231021	0.344670906	4.47E-17
AL139089.1	-0.64950488	0.115799561	0.522304316	0.416250578	0.655378786	2.04E-08
LINC01579	0.35498116	0.030897012	1.426153785	1.342353114	1.515185979	1.50E-30
AP001453.2	0.492505848	0.053921986	1.636411685	1.472292482	1.818825565	6.62E-20
GLIDR	-1.049821816	0.159065581	0.350000108	0.256254388	0.47804089	4.11E-11
SLC25A21-AS1	-1.024252679	0.075901298	0.359064702	0.309432133	0.416658278	1.68E-41
AL359091.1	-0.303723953	0.033847779	0.738064579	0.690689862	0.788688748	2.88E-19
AC016876.1	-0.335691146	0.039352978	0.714843854	0.661780358	0.772162139	1.46E-17
AC093726.2	0.784137429	0.084620272	2.19051665	1.855742238	2.585684097	1.92E-20
AC009318.3	-1.650321512	0.148136932	0.191988172	0.143608481	0.256666305	7.97E-29
AC073611.1	0.632452231	0.06293062	1.882220565	1.663810549	2.129301474	9.19E-24
AL391834.2	-0.757410101	0.068138606	0.468879205	0.410261994	0.535871499	1.05E-28
AC079414.3	-1.303265213	0.128355427	0.27164337	0.211223761	0.349345736	3.19E-24
SNHG18	0.453705303	0.034947707	1.574134037	1.469921587	1.685734796	1.54E-38
LINC00092	0.324894742	0.035705032	1.383884973	1.290350858	1.484199127	9.08E-20
AL645608.6	-0.785533025	0.075196601	0.455876643	0.393405003	0.528268609	1.52E-25
DLGAP1-AS2	0.354273227	0.067062816	1.425144521	1.249611275	1.625334971	1.27E-07
ZNF710-AS1	-0.191155695	0.021981516	0.826003974	0.791172961	0.862368405	3.43E-18
AC007405.2	-0.800969819	0.161665764	0.448893408	0.326988952	0.616244953	7.25E-07
AC004771.3	-0.718436933	0.120220863	0.487513677	0.385171921	0.617048056	2.29E-09
AC125257.1	-0.390022822	0.077413744	0.677041423	0.581728769	0.787970464	4.70E-07
AC095055.1	-0.647871992	0.101133713	0.523157877	0.429089212	0.637849092	1.49E-10
AGAP2-AS1	0.035601065	0.003929105	1.036242371	1.028293015	1.044253181	1.29E-19
AC145098.1	0.806885691	0.074170891	2.240918197	1.937722697	2.591554702	1.46E-27
NIFK-AS1	-0.818115999	0.107447589	0.441262211	0.35746801	0.544698639	2.66E-14
AL022328.1	-1.052679151	0.123135393	0.349001468	0.274166392	0.444263148	1.24E-17
NEAT1	0.137643976	0.01681709	1.147566916	1.110358666	1.186022018	2.73E-16
LINC01063	-0.510147872	0.094705799	0.600406789	0.498691392	0.722868528	7.18E-08
AP000255.1	-1.783293325	0.177162053	0.168083681	0.118774972	0.2378626	7.82E-24
FOXN3-AS1	0.530787362	0.097024732	1.70027051	1.405822277	2.056390664	4.48E-08
AC233976.1	-1.192151413	0.127759762	0.303567462	0.236322958	0.38994605	1.05E-20
TRAPPC12-AS1	-0.886998194	0.097323691	0.411890314	0.340360774	0.498452358	7.95E-20
AL133325.3	-0.425815594	0.076081538	0.653236792	0.562742758	0.758283071	2.18E-08
AC087241.1	-0.675045463	0.084921365	0.509133273	0.431068495	0.60133527	1.88E-15
AC012073.1	0.882685442	0.09491666	2.417382738	2.007022351	2.911646351	1.41E-20
PSMB8-AS1	0.300120908	0.029492857	1.350022026	1.274196736	1.43035955	2.54E-24
AC004158.1	-0.595887425	0.06797287	0.551073313	0.482337211	0.629604744	1.84E-18
LINC02328	0.675165561	0.069632788	1.964358171	1.713756602	2.251605052	3.13E-22
AC083864.2	-0.7530054	0.076879821	0.470949034	0.405073365	0.547537832	1.19E-22
AC015912.3	0.389214562	0.066386157	1.475821173	1.295763485	1.680899455	4.55E-09
AC060780.1	-0.503383689	0.104061226	0.604481817	0.492953739	0.741242509	1.32E-06
AP000721.2	-1.718465988	0.165692468	0.179341048	0.129611047	0.248151776	3.35E-25
JMJD1C-AS1	-1.158117263	0.128877714	0.314076949	0.243969286	0.404330937	2.56E-19
AC115618.2	-0.139058361	0.037960016	0.870177243	0.807785581	0.937387905	0.000249001
AL031600.1	-0.437933805	0.116758642	0.645368501	0.513360712	0.811321343	0.000176298
AP001469.3	-1.395295237	0.122918993	0.247759878	0.194716225	0.315253426	7.30E-30
AL122058.1	-0.901161662	0.126114169	0.406097637	0.31716254	0.519970899	8.96E-13
SBF2-AS1	1.230584745	0.096500061	3.423230667	2.833316975	4.135967949	3.03E-37
AC062021.1	-0.285341992	0.031605472	0.751757115	0.706602096	0.799797742	1.74E-19
LINC02449	-1.351173392	0.120386581	0.258936249	0.204512382	0.327843136	3.12E-29
AC005696.4	-0.424455585	0.038838002	0.654125804	0.606180993	0.705862725	8.39E-28
AC026691.1	-0.944273128	0.107399107	0.388962194	0.315129533	0.480093335	1.47E-18
LBX2-AS1	0.8304847	0.074912785	2.294430581	1.981112073	2.657301301	1.47E-28
AC107464.1	0.223541381	0.037177057	1.250497386	1.162619546	1.345017566	1.82E-09
AC007666.1	-0.994973868	0.142398539	0.369733106	0.279690995	0.488762858	2.80E-12
AL590666.2	-0.230258219	0.027889742	0.794328465	0.752073584	0.838957416	1.51E-16
AL121655.1	-0.928947547	0.10851104	0.394969178	0.319299649	0.488571322	1.12E-17
PTPRD-AS1	-0.407543626	0.065839874	0.665282427	0.584740332	0.756918386	6.02E-10
AC008735.2	0.199708107	0.052303134	1.221046292	1.102076192	1.352859319	0.000134384
ADGRA1-AS1	-1.593833041	0.135606565	0.203145453	0.155732261	0.264993745	6.79E-32
WAC-AS1	-0.667057091	0.047929066	0.513216708	0.467200707	0.563764963	4.95E-44
PXN-AS1	-0.571384487	0.118838725	0.564743018	0.44739916	0.712863824	1.52E-06
SLCO4A1-AS1	0.19745076	0.04992162	1.218293075	1.104735769	1.343523093	7.65E-05
AL023806.1	-1.652148303	0.142636083	0.19163777	0.144900223	0.253450506	5.03E-31
AC015540.1	-0.663362041	0.064058245	0.515116577	0.454337986	0.58402576	3.95E-25
AP001830.1	-0.593670556	0.114176543	0.552296325	0.441555098	0.690811252	2.00E-07
RAMP2-AS1	-0.500636857	0.095934403	0.60614451	0.502246205	0.731535973	1.80E-07
APTR	0.489532904	0.078336596	1.63155395	1.399333423	1.902311662	4.13E-10
AC064836.3	-0.851739576	0.0975974	0.426672058	0.352386405	0.516617674	2.61E-18
LINC00928	-0.799518292	0.095288179	0.449545462	0.372961646	0.541854972	4.84E-17
AC026801.2	0.676690145	0.089428111	1.967355284	1.651054656	2.344251173	3.82E-14
RPARP-AS1	-1.687335982	0.154789504	0.185011743	0.136597336	0.250585743	1.14E-27
NCAM1-AS1	-0.884348822	0.128642777	0.412983011	0.320945474	0.531414154	6.22E-12
AL513320.1	-0.634542818	0.10984421	0.530177821	0.427486096	0.657538395	7.62E-09
Z97989.1	-0.36367069	0.036033378	0.695120067	0.647721271	0.745987401	5.96E-24
AP000924.1	0.165069217	0.02687449	1.179474755	1.118956086	1.243266573	8.14E-10
LINC00844	-0.042957514	0.004873851	0.957952089	0.948844751	0.967146842	1.21E-18
HCP5	0.16266405	0.017551256	1.176641331	1.136853344	1.217821832	1.90E-20
AP001486.2	-1.028329896	0.074544836	0.357603697	0.308993484	0.413861169	2.74E-43
LINC00667	-0.588621898	0.084015159	0.555091731	0.470815687	0.654453193	2.45E-12
AC103923.1	0.483564961	0.099484947	1.621845926	1.334528502	1.971021377	1.17E-06
RFPL1S	-0.387753	0.066079721	0.678579932	0.596147671	0.772410505	4.41E-09
SNAI3-AS1	-2.089213846	0.20558262	0.123784411	0.082732036	0.185207342	2.92E-24
LINC01351	-0.141501322	0.026248134	0.868054028	0.824525904	0.913880075	7.01E-08
AGBL5-IT1	-1.073693728	0.099905834	0.341743874	0.280970509	0.415662398	6.12E-27
LINC01561	-0.733904434	0.070594425	0.480031077	0.418002877	0.551263753	2.58E-25
AL133342.1	0.703830093	0.08457377	2.021480358	1.712695681	2.385936324	8.64E-17
AC017100.1	-0.41635571	0.084377713	0.659445657	0.55892891	0.778039152	8.04E-07
FOXD3-AS1	0.257655275	0.026596483	1.293892704	1.228172296	1.363129861	3.41E-22
AC124016.2	-0.502099234	0.054450434	0.605258745	0.543992334	0.673425204	2.94E-20
AC006213.5	-0.857149692	0.144016006	0.424369945	0.32000589	0.562770424	2.65E-09
AC009812.1	-0.863040972	0.094369634	0.421877213	0.350637604	0.507590689	5.95E-20
AC051619.4	-1.520617231	0.171018825	0.218576933	0.156326585	0.305615809	6.03E-19
STK32A-AS1	-0.648888956	0.100037211	0.522626115	0.429575277	0.635832811	8.79E-11
AC048382.5	-1.471678059	0.119859398	0.22953998	0.181482117	0.290323937	1.18E-34
AC010501.1	-1.026862315	0.128978077	0.358128895	0.278133323	0.461132467	1.70E-15
AC000068.2	-1.404872422	0.139514516	0.245398362	0.186688122	0.322571973	7.52E-24
AC067852.3	-1.221690837	0.1549887	0.294731403	0.217520298	0.399349396	3.21E-15
AC127070.2	-2.071840887	0.187563287	0.125953702	0.08720809	0.181913569	2.29E-28
LINC00237	-0.400388057	0.050639919	0.670059974	0.606748762	0.739977396	2.65E-15
AC092691.1	-0.335806326	0.046370819	0.714761523	0.652664893	0.782766225	4.43E-13
AL391422.4	0.287460659	0.046876119	1.333038148	1.216022338	1.461314195	8.66E-10
CCDC13-AS1	-0.537691592	0.145162787	0.584095027	0.439461385	0.776329871	0.000212177
AC005519.1	-0.753037488	0.129217496	0.470933922	0.365569405	0.606666629	5.62E-09
AC009902.2	0.363102975	0.031322621	1.437783907	1.352171428	1.528816924	4.51E-31
AC023301.1	-0.411561293	0.046982818	0.662614906	0.604323322	0.726529158	1.96E-18
AL359881.3	-2.0189428	0.213976991	0.132795783	0.087306532	0.20198626	3.90E-21
AL591848.4	-1.812382623	0.15032294	0.163264675	0.12160099	0.21920343	1.79E-33
MIAT	-0.215410867	0.036099054	0.806210127	0.751139635	0.865318163	2.41E-09
PAXIP1-AS2	0.597615095	0.046560509	1.817778397	1.659237523	1.991467922	1.04E-37
AC027307.2	0.375689421	0.035612787	1.455994863	1.35783245	1.561253777	5.12E-26
AP000350.5	-1.938639985	0.174013217	0.143899522	0.102314935	0.202385629	7.94E-29
AC006262.1	-1.624737536	0.210726931	0.196963364	0.130320988	0.29768472	1.26E-14
AL359881.2	-1.389724868	0.178502504	0.249143843	0.175593547	0.353501911	6.95E-15
AF106564.1	-1.069314077	0.131108541	0.343243875	0.265462393	0.443815626	3.46E-16
HAR1A	-1.060767478	0.115673124	0.346190015	0.275964613	0.43428585	4.71E-20
PAN3-AS1	-1.244874281	0.133904283	0.28797711	0.2215024	0.374401432	1.45E-20
LINC01431	-0.682993951	0.145962396	0.505102474	0.379433856	0.67239258	2.88E-06
AC005330.1	-0.340276618	0.055896384	0.711573462	0.637735591	0.79396038	1.15E-09
HAR1B	-1.397127011	0.17323611	0.247306453	0.176106994	0.347291611	7.33E-16
AC104836.1	-0.789393185	0.11917614	0.454120279	0.359524078	0.573606165	3.50E-11
SNHG1	-0.14369365	0.021868147	0.866153053	0.829813393	0.904084121	5.00E-11
AC010973.2	0.646282448	0.101192626	1.908432927	1.565098162	2.327084859	1.70E-10
SNHG14	-0.879957835	0.080655653	0.414800401	0.354148129	0.48584013	1.03E-27
AC007406.5	-0.695846589	0.074081526	0.498652116	0.431260177	0.576575223	5.83E-21
AC127496.5	-1.678070026	0.177278779	0.18673402	0.131923899	0.264315978	2.92E-21
AC022400.1	-0.865760415	0.137083954	0.4207315	0.321602159	0.550416067	2.69E-10
AP003469.4	-0.689631627	0.06650848	0.50176087	0.440437885	0.571621968	3.43E-25
AL596244.1	-0.753781111	0.082850748	0.470583855	0.400050059	0.553553636	9.20E-20
AC006538.1	-0.879925975	0.108205569	0.414813617	0.335543057	0.512811496	4.22E-16
AC008897.3	-1.654239921	0.176664877	0.191237356	0.135268077	0.270364799	7.70E-21
SNHG16	0.364104544	0.061810863	1.439224669	1.275014409	1.624583718	3.85E-09
AC004908.1	-0.689045996	0.149814488	0.502054803	0.374307736	0.673400523	4.24E-06
UBR5-AS1	-0.728479815	0.12237371	0.482642138	0.379717441	0.613465193	2.63E-09
LINC02593	-0.897814627	0.08178072	0.407459138	0.347114045	0.478295106	4.86E-28
LINC01137	0.437769913	0.06107764	1.549248404	1.374458642	1.746266162	7.64E-13
AL137779.2	-1.02826125	0.139513173	0.357628246	0.272068326	0.47009501	1.70E-13
AC009318.2	-1.072267376	0.106135863	0.342231669	0.277956724	0.421369606	5.37E-24
LINC00320	-0.300012344	0.042623643	0.740809076	0.68143586	0.805355455	1.94E-12
AC005034.3	-0.558405652	0.090178374	0.572120496	0.479432572	0.682727627	5.93E-10
Z83843.1	-1.097426838	0.145909172	0.333728718	0.250723746	0.444213438	5.42E-14
AC007038.2	-1.113485278	0.140927603	0.328412356	0.249150461	0.432889729	2.76E-15
LINC00836	-0.492811381	0.050895504	0.610906487	0.552907404	0.674989579	3.57E-22
AL391834.1	-0.742873914	0.072567222	0.4757447	0.412671643	0.548457892	1.35E-24
LINC01415	-0.62133794	0.143091831	0.537225181	0.405841425	0.711142032	1.41E-05
AC109439.2	-0.951867131	0.102736584	0.386019601	0.315616586	0.472127064	1.95E-20
DNAJC3-DT	-1.049368859	0.105374507	0.350158679	0.284819653	0.430486799	2.32E-23
CYTOR	0.280148579	0.01828628	1.323326416	1.276737668	1.371615208	5.61E-53
AL133264.2	0.496263918	0.082816718	1.642573006	1.39646792	1.932050168	2.07E-09
AC234775.3	-0.94492373	0.143003003	0.388709217	0.293697643	0.514457159	3.90E-11
AL662844.4	-0.895527734	0.127510135	0.408392019	0.318082974	0.524341305	2.17E-12
AL354892.2	-0.423429007	0.049643083	0.65479766	0.594088096	0.721711104	1.47E-17
CPNE8-AS1	0.592614987	0.081006017	1.808711996	1.543181372	2.119931683	2.56E-13
AC008764.2	-0.307974891	0.051956335	0.734933771	0.663778057	0.813717239	3.07E-09
AL450263.1	-1.15840472	0.175882665	0.313986678	0.222433209	0.44322354	4.51E-11
AC105383.1	-1.221388184	0.130613434	0.294820618	0.228233555	0.380834433	8.67E-21
TOB1-AS1	-1.726833183	0.158309456	0.177846727	0.130404514	0.2425488	1.06E-27
AC110285.1	-0.41498604	0.044307428	0.660349499	0.605423537	0.720258519	7.53E-21
AC016717.2	-1.178090547	0.157147869	0.307866033	0.226254522	0.41891536	6.54E-14
DCST1-AS1	0.858478671	0.101063242	2.359568281	1.935563224	2.876456012	1.99E-17
LINC01089	-0.362071913	0.055164328	0.696232298	0.624882274	0.775729179	5.26E-11
OLMALINC	-0.474591229	0.049186856	0.622139317	0.564962628	0.685102537	4.98E-22
AL121820.2	0.197345576	0.024159951	1.218164937	1.161826042	1.277235799	3.13E-16
AC002456.1	0.371933814	0.035917621	1.450536972	1.351934553	1.556330891	3.96E-25
AL731571.1	-3.059609822	0.262422429	0.046905993	0.028044904	0.078451764	2.06E-31
AC091729.3	0.318027483	0.046218523	1.374414034	1.255383174	1.504730967	5.95E-12
ITGB2-AS1	0.397268093	0.10551943	1.487754733	1.209798493	1.829572576	0.000166628
AC024560.3	-1.041842458	0.112534009	0.352804056	0.28297264	0.439868327	2.08E-20
AP003355.2	-0.332277579	0.0927968	0.717288191	0.598005119	0.860364457	0.000342674
AC068768.1	-0.757396581	0.135324764	0.468885545	0.359648453	0.611301543	2.18E-08
LINC00900	1.208346193	0.099160756	3.347943221	2.756590756	4.066154466	3.70E-34
LINC02217	-0.871681345	0.209823013	0.418247739	0.277224705	0.631008594	3.26E-05
AC093110.1	-0.766493515	0.138638006	0.464639467	0.354084741	0.609712334	3.23E-08
WDFY3-AS2	-0.736668747	0.070361495	0.478705953	0.417039331	0.549491073	1.19E-25
AL354919.2	0.15795832	0.014399195	1.171117381	1.138528247	1.204639344	5.33E-28
OSER1-DT	-0.285107524	0.038152021	0.751933399	0.697757183	0.810316038	7.84E-14
AC140912.1	-1.195424554	0.127357515	0.302575467	0.235736483	0.388365485	6.21E-21
AC107375.1	-0.686251406	0.068963252	0.503459803	0.43980805	0.576323632	2.50E-23
AL031658.2	-0.930673271	0.145769896	0.394288158	0.29630172	0.524678532	1.72E-10
MIR9-3HG	-0.251007813	0.021417498	0.778016293	0.746033078	0.811370661	1.01E-31
PVT1	1.141747005	0.089201025	3.132235618	2.629822119	3.730632539	1.65E-37
AC011444.3	-1.073179879	0.128173004	0.341919524	0.265963991	0.439566877	5.62E-17
OTUD6B-AS1	-0.80485938	0.071920554	0.4471508	0.388360567	0.514840732	4.52E-29
AL391845.2	-1.701262133	0.197412165	0.182453099	0.123912096	0.268651199	6.82E-18
KMT2E-AS1	0.191875284	0.03719486	1.211519412	1.12634142	1.30313887	2.49E-07
TMEM254-AS1	-1.264303699	0.105213248	0.282435888	0.229806443	0.347118339	2.91E-33
AC091563.1	-0.642593511	0.085393555	0.525926657	0.444875059	0.621745012	5.27E-14
LINC02587	0.091196972	0.009161644	1.095484763	1.07598926	1.1153335	2.42E-23
MIR124-2HG	-0.735211351	0.085945039	0.479404126	0.405084119	0.567359482	1.18E-17
CPB2-AS1	-1.460623244	0.15598332	0.23209158	0.170956706	0.315088554	7.68E-21
AC021739.5	-0.780528285	0.08350163	0.458163906	0.388995123	0.539631868	8.98E-21
RNF157-AS1	-0.681793964	0.086283951	0.505708955	0.427027272	0.598888089	2.75E-15
CARD8-AS1	0.532826023	0.050766617	1.703740321	1.542377846	1.881984424	9.05E-26
AL355075.2	-0.424205492	0.106968634	0.654289417	0.530539873	0.806903803	7.32E-05
AL121760.1	-0.434501446	0.076166725	0.647587444	0.557782887	0.751850778	1.17E-08
AP006333.2	-1.325789331	0.117011618	0.265593235	0.211162376	0.334054617	9.28E-30
AC107398.3	-0.303065727	0.038467553	0.738550552	0.684914857	0.796386459	3.31E-15
MAPT-AS1	-0.842540702	0.090094423	0.430615068	0.360911492	0.513780639	8.62E-21
TTC28-AS1	-1.38382782	0.122781292	0.250617396	0.197015134	0.318803322	1.83E-29
AC093458.1	-0.987053772	0.107033755	0.372673055	0.302148676	0.459658495	2.92E-20
CISTR	-0.978488059	0.138362898	0.375878976	0.286598111	0.492972562	1.53E-12
AC020916.1	0.229642973	0.029594416	1.258150736	1.18724914	1.33328652	8.51E-15
SLC9A3-AS1	-0.281351206	0.045248229	0.754763212	0.690709393	0.824757144	5.04E-10
AC137723.1	-0.601859013	0.093827048	0.547792336	0.45577471	0.658387655	1.41E-10
AC024060.1	-0.378915394	0.068601869	0.684603532	0.598473767	0.783128722	3.33E-08
AL391121.1	-1.197147141	0.118067721	0.302054703	0.239654825	0.380701886	3.69E-24
LINC01278	-0.613005483	0.088608359	0.541720289	0.455356489	0.644464016	4.58E-12
AC008610.1	-0.541171973	0.073957024	0.582065687	0.503523409	0.672859411	2.53E-13
AL513534.1	-1.37393637	0.115286734	0.253108667	0.201917876	0.317277491	9.59E-33
AL158212.3	-1.073880893	0.080260784	0.341679918	0.291945208	0.39988725	7.93E-41
AL139246.4	-1.854128748	0.25172572	0.156589312	0.095607683	0.256466968	1.76E-13
AC009779.2	-0.296497182	0.047651687	0.743417722	0.677129477	0.816195319	4.90E-10
AC015908.3	1.08191882	0.084257337	2.950335285	2.50121715	3.480096997	9.71E-38
AC091271.1	-0.748935449	0.075912264	0.472869679	0.407497389	0.548729241	5.86E-23
ACAP2-IT1	-1.200836351	0.180730274	0.300942413	0.211176463	0.428865674	3.05E-11
AL118558.4	-1.537802499	0.145796757	0.214852722	0.161450144	0.285919177	5.21E-26
AC009041.2	-0.046695689	0.005102785	0.954377781	0.94488036	0.963970665	5.64E-20
AL109741.1	-0.433758431	0.068016811	0.64806879	0.567185465	0.74048646	1.80E-10
AL354733.3	-0.508711678	0.092304077	0.601269709	0.501764524	0.720507819	3.56E-08
ALOX12-AS1	-1.029056509	0.141872713	0.357343953	0.27059774	0.471898622	4.07E-13
AF131215.5	-0.515642661	0.064117828	0.597116728	0.526601441	0.67707446	8.83E-16
ZNF32-AS1	-1.678363689	0.165995641	0.186679191	0.134834232	0.258458998	4.94E-24
AC004067.1	0.93789229	0.076329175	2.554591402	2.199631522	2.96683202	1.06E-34
USP46-AS1	-0.618680177	0.14100262	0.538654898	0.40859116	0.710120844	1.15E-05
AL359091.4	-0.590811177	0.114334854	0.55387781	0.4426821	0.693004366	2.37E-07
AL513550.1	-0.534807823	0.106513502	0.585781853	0.475413441	0.721772566	5.14E-07
AC009118.3	-0.885787447	0.101299122	0.412389311	0.33812823	0.502959909	2.24E-18
LINC01521	-1.049373916	0.105867648	0.350156908	0.284543058	0.430900903	3.69E-23
